# Supplementary material for: SARS-CoV-2 genomic variations associated with mortality rate of COVID-19
Source: J Hum Genet. 2020 Jul 22;65(12):1075–82. doi: 10.1038/s10038-020-0808-9 (PMC7375454; doi:10.1038/s10038-020-0808-9)
Supplement: Supplementary file 2 — Supplementary Table 1 [file 10038_2020_808_MOESM2_ESM.xlsx]

## Sheet: S1
Supplementary Table 1. Numbers of infected cases and deaths related to COVID-19
Country	Infected casesa	Deathsa	Case fatality rates	Analyzed casesb
Australia	6896	97	0.0140661	1024
Belgium	51420	8415	0.163652	348
Brazil	135693	9188	0.0677117	64
Canada	64922	4408	0.0678969	129
China	82883	4633	0.0558981	436
Congo	863	36	0.0417149	38
Denmark	10083	514	0.0509769	269
England	206715	30615	0.148102	1638
Finland	5673	255	0.0449498	33
France	174791	25987	0.148675	234
Germany	169430	7392	0.0436286	63
Greece	2678	148	0.0552651	37
Hungary	3150	383	0.121587	32
Iceland	1801	10	0.00555247	511
India	56351	1889	0.033522	144
Italy	215858	29958	0.138786	57
Japan	15477	577	0.0372811	99
Korea	10806	254	0.0235055	36
Luxembourg	3859	100	0.0259134	172
Netherlands	41774	5288	0.126586	505
Portugal	26715	1105	0.0413625	99
Singapore	20939	20	0.000955155	97
Spain	256855	26070	0.101497	288
Sweden	24623	3040	0.123462	104
Switzerland	30126	1810	0.060081	59
Taiwan	440	6	0.0136364	76
Thailand	2992	55	0.0183824	38
USA	1292623	76928	0.0595131	3908
aData in each country were obtained from the Worldometer (https://www.worldometers.info/coronavirus/) as of 7 May 2020.
bData were downloaded from Global Initiative on Sharing Avian Influenza Data (GISAID) as of 7 May 2020.
