# Supplementary material for: SARS-CoV-2 genomic variations associated with mortality rate of COVID-19
Source: J Hum Genet. 2020 Jul 22;65(12):1075–82. doi: 10.1038/s10038-020-0808-9 (PMC7375454; doi:10.1038/s10038-020-0808-9)
Supplement: Supplementary file 3 — Supplementary Table 2 [file 10038_2020_808_MOESM3_ESM.xlsx]

## Sheet: S2
Supplementary Table 2. Mutations identified in 12,343 SARS-CoV-2
Protein	Position in protein	Reference amino acida	Mutant amino acid	Africa (N = 82)		Asia (N = 1,062)		Europe (N = 6,012)		NorthAmerica (N = 4,060)		Oceania (N = 1,028)		SouthAmerica ( N = 99)
				Mutant frequency (%)	P valueb	Mutant frequency (%)	P value	Mutant frequency (%)	P value	Mutant frequency (%)	P value	Mutant frequency (%)	P value	Mutant frequency (%)	P value
ORF1ab	3	S	R	0	1	0	1	0.0188182	1	0.0518403	0.276931	0	1	0	1
ORF1ab	4	L	I	0	1	0	1	0.0564546	0.108688	0	0.556004	0	1	0	1
ORF1ab	7	G	C	0	1	0	1	0.0564546	0.108747	0	0.556009	0	1	0	1
ORF1ab	12	T	I	0	1	0	1	0.0376364	1	0.0259605	1	0.123001	0.261773	0	1
ORF1ab	13	H	Y	0	1	0	1	0.0188182	0.127532	0.155763	0.00845146	0	1	0	1
ORF1ab	24	R	C	0	1	0.100301	0.430744	0.0564653	1	0.0519346	1	0	1	0	1
ORF1ab	27	L	F	0	1	0	1	0.0376435	0.227931	0	0.547297	0	1	0	1
ORF1ab	30	G	D	0	1	0	1	0	0.12646	0.103869	0.0143382	0	1	0	1
ORF1ab	33	D	N	0	1	0	1	0.075287	0.0518946	0	0.305491	0	1	0	1
ORF1ab	37	E	K	0	1	0	1	0	0.0637314	0	0.171249	0.615006	2.05504e-06	0	1
ORF1ab	45	H	Y	0	1	0.1002	0.43087	0.0941088	0.109783	0	0.099142	0	1	0	1
ORF1ab	56	V	I	0	1	0	1	0.0376435	0.227767	0	0.547152	0	1	0	1
ORF1ab	75	D	E	0	1	0.401606	0.00499464	0.131728	6.6824e-31	2.67116	8.39865e-19	3.93604	1.34504e-08	0	0.629268
ORF1ab	87	E	D	0	1	0	1	0.0564653	0.108744	0	0.555999	0	1	0	1
ORF1ab	90	A	V	0	1	0	1	0.0376435	0.227726	0	0.547116	0	1	0	1
ORF1ab	104	L	F	0	1	0	1	0.0376435	0.227726	0	0.547116	0	1	0	1
ORF1ab	116	V	M	0	1	0	1	0.0376435	0.227644	0	0.547044	0	1	0	1
ORF1ab	117	A	T	0	1	0	1	0	0.501	0.0518269	0.120087	0	1	0	1
ORF1ab	118	Y	C	0	1	0	0.407159	0.357613	7.72259e-07	0	0.000405852	0	0.393965	0	1
ORF1ab	124	R	C	0	1	0.1002	0.43093	0.0941442	0.109728	0	0.0990763	0	1	0	1
ORF1ab	129	K	N	0	1	0	1	0	0.251488	0.0777605	0.0415715	0	1	0	1
ORF1ab	139	D	N	0	1	0	1	0.0188218	0.626493	0	0.30545	0.369004	0.00146729	0	1
ORF1ab	144	D	A	0	1	0	1	0	0.0637407	0.129601	0.00498453	0	1	0	1
ORF1ab	150	G	C	0	1	0	1	0.0376364	0.227689	0	0.547063	0	1	0	1
ORF1ab	166	S	G	0	1	0.1002	0.528288	0.0940911	0.491007	0.0518269	0.722222	0	1	0	1
ORF1ab	182	Y	N	0	1	0	1	0	0.0637456	0.129567	0.00498875	0	1	0	1
ORF1ab	190	F	L	0	1	0	0.00869397	0	1.032e-16	1.42598	2.60651e-23	0.246002	0.438587	0	1
ORF1ab	193	P	S	0	1	0	1	0.0564653	0.108773	0	0.55603	0	1	0	1
ORF1ab	206	A	T	0	1	0	1	0.0376435	0.227644	0	0.547044	0	1	0	1
ORF1ab	207	R	C	0	1	2.20662	3.90737e-14	0.131752	0.000246131	0.0518403	4.25734e-05	0.861009	0.0185682	0	1
ORF1ab	212	S	L	0	1	0.1002	0.245523	0.0376435	0.608639	0	0.556015	0	1	0	1
ORF1ab	217	E	G	0	1	0.300903	0.000716046	0	0.251494	0	0.556018	0	1	0	1
ORF1ab	224	T	I	0	1	0	1	0	0.501	0.0518269	0.120087	0	1	0	1
ORF1ab	231	C	Y	0	1	0	1	0	0.032189	0	0.0990913	0.738007	1.48921e-07	0	1
ORF1ab	265	T	I	12.676	0.0342623	5.31595	3.042e-59	12.4034	4.51941e-162	45.4687	0	18.4957	0.00030424	5.06329	1.38869e-05
ORF1ab	271	P	S	0	1	0	0.0324487	0.263803	0.0254419	0	4.68273e-09	3.93604	2.19285e-26	0	1
ORF1ab	272	N	H	0	1	0	1	0	0.126508	0.0259269	1	0.369004	0.00146962	0	1
ORF1ab	278	N	S	0	1	0	1	0	0.501022	0.0518403	0.120219	0	1	0	1
ORF1ab	279	S	F	0	1	0.300601	0.0062663	0.0376932	1	0	0.171092	0	1	0	1
ORF1ab	295	G	C	0	1	0	1	0.0565398	0.674372	0.0518269	1	0	1	0	1
ORF1ab	295	G	V	0	1	0.400802	6.43621e-05	0	0.12654	0	0.305396	0	1	0	1
ORF1ab	302	S	F	0	1	0.1002	0.313406	0.0377145	1	0.0259134	1	0	1	0	1
ORF1ab	306	V	F	0	1	0	1	0	0.501048	0.0518269	0.120325	0	1	0	1
ORF1ab	309	P	S	0	1	0.100301	0.430744	0.0942507	0.109541	0	0.0989705	0	1	0	1
ORF1ab	309	P	L	0	1	0	1	0.0377003	1	0.0518269	0.613367	0	1	0	1
ORF1ab	318	S	L	1.408	0.0376947	0	1	0.0754148	0.433847	0.0259134	0.671499	0	1	0	1
ORF1ab	322	K	R	0	1	0	1	0.0377287	0.227147	0	0.546851	0	1	0	1
ORF1ab	325	H	Y	0	1	0	1	0	0.00826916	0.207361	0.000208329	0	1	0	1
ORF1ab	339	A	V	0	1	0.200803	0.0225572	0.0188182	1	0	0.556018	0	1	0	1
ORF1ab	346	T	I	0	1	0	0.0197206	0.884456	7.14477e-16	0	2.69361e-09	0	0.0474113	0	1
ORF1ab	347	E	D	0	1	0	1	0.0376364	0.22773	0	0.547044	0	1	0	1
ORF1ab	350	T	I	0	1	0	1	0.169364	0.00127847	0	0.0321833	0	1	0	1
ORF1ab	352	E	D	0	1	0	0.629629	0.263455	3.1463e-05	0	0.00357624	0	0.618272	0	1
ORF1ab	352	E	K	0	1	0	1	0	0.126494	0.0259134	1	0.369004	0.00146652	0	1
ORF1ab	354	A	V	0	1	0	1	0	0.500988	0.0518403	0.120046	0	1	0	1
ORF1ab	356	T	A	0	1	0	1	0.0376648	0.227591	0	0.547004	0	1	0	1
ORF1ab	361	P	S	0	1	0	1	0.0376577	0.227554	0	0.547006	0	1	0	1
ORF1ab	362	Q	L	0	1	0	1	0.0376577	0.227554	0	0.547006	0	1	0	1
ORF1ab	364	A	S	0	1	0	1	0.0753012	0.0517997	0	0.305429	0	1	0	1
ORF1ab	368	I	T	0	1	0	1	0.0188253	0.221551	0	0.0990897	0.615764	1.15086e-05	0	1
ORF1ab	371	P	L	0	1	0	1	0.0564759	0.108624	0	0.556009	0	1	0	1
ORF1ab	374	H	Y	0	1	0.1002	0.313236	0.0188253	0.626493	0.0518538	0.613125	0	1	0	1
ORF1ab	376	S	L	0	1	0	1	0	0.0637416	0	0.171183	0.615764	2.0424e-06	0	1
ORF1ab	378	V	I	0	1	5.51102	4.57741e-22	0.338919	3.98348e-19	0.33705	1.22508e-12	7.01107	2.53881e-28	0	0.628837
ORF1ab	379	G	E	0	1	0	0.389721	0	7.42459e-05	0.388802	1.22938e-07	0	0.620883	0	1
ORF1ab	383	S	G	0	1	0	1	0.0564865	0.108563	0	0.556015	0	1	0	1
ORF1ab	385	A	V	0	1	0	1	0.0188253	1	0.0518269	0.27718	0	1	0	1
ORF1ab	388	H	Y	0	1	0	0.622235	0.207039	0.010007	0.0259202	0.0428715	0.123001	1	0	1
ORF1ab	389	N	D	0	1	0.300601	0.000718205	0	0.251494	0	0.556011	0	1	0	1
ORF1ab	391	S	F	0	1	0	0.622241	0.188218	0.0491172	0.0777807	0.561897	0	0.617618	0	1
ORF1ab	392	G	D	1.408	1	0.100301	7.25014e-08	3.61514	9.30599e-41	0.207415	3.11557e-28	1.10701	0.107573	1.23457	1
ORF1ab	398	R	C	0	1	0	0.616928	0.207039	0.00237931	0.0259202	0.0684682	0	1	0	1
ORF1ab	402	R	C	0	1	0	1	0.112931	0.162811	0.0518403	0.72223	0	1	0	1
ORF1ab	403	T	I	0	1	0	1	0.0188218	0.626493	0.0259202	1	0	1	2.46914	0.000310703
ORF1ab	408	G	S	0	1	0	1	0.0564653	0.108686	0	0.556009	0	1	0	1
ORF1ab	417	H	R	0	1	0.100402	0.125987	0.677711	0.000286718	0.155521	0.000731776	0.738916	0.168684	0	1
ORF1ab	417	H	Y	0	1	0	1	0.0376506	1	0.0259202	0.664796	0.246305	0.0458392	0	1
ORF1ab	420	C	Y	0	1	0	1	0.0376506	0.227681	0	0.546987	0	1	0	1
ORF1ab	427	A	V	0	1	0	1	0.0376506	0.608695	0.0259202	1	0	1	0	1
ORF1ab	428	S	G	0	1	0	1	0.0188253	0.22154	0	0.0990763	0.615764	1.15137e-05	0	1
ORF1ab	435	H	Y	0	1	0	1	0	0.500989	0.0518403	0.120133	0	1	0	1
ORF1ab	441	E	G	0	1	0	1	0.150631	0.00268265	0	0.0572077	0	1	0	1
ORF1ab	444	E	K	0	1	0.200602	0.0425658	0	0.12649	0.0518403	0.613246	0	1	0	1
ORF1ab	451	L	F	0	1	0	1	0	0.126494	0.103654	0.0144163	0	1	0	1
ORF1ab	454	L	F	0	1	0	1	0.0188218	0.072476	0.181441	0.00333711	0	1	0	1
ORF1ab	461	I	V	0	1	0.100301	0.245359	0	0.251482	0	0.556015	0.246305	0.0151702	0	1
ORF1ab	476	I	V	0	1	0.201005	0.0423915	0.0376435	1	0	0.305433	0	1	0	1
ORF1ab	481	S	F	0	1	0.403633	0.000290551	0.0188218	0.37743	0	0.171082	0	1	0	1
ORF1ab	486	A	V	0	1	0	1	0.0941088	0.0247292	0	0.171206	0	1	0	1
ORF1ab	493	G	D	0	1	0	1	0.0376435	0.227726	0	0.547116	0	1	0	1
ORF1ab	498	A	V	0	1	0.200401	0.00802861	0	0.500992	0	0.547061	0	1	0	1
ORF1ab	505	S	F	0	1	0.1002	0.245523	0.0376364	0.6087	0	0.556008	0	1	0	1
ORF1ab	519	G	S	0	1	0.401204	0.145018	0.244637	0.41232	0.129567	0.272425	0.123001	1	0	1
ORF1ab	538	S	L	0	1	0	1	0	0.501022	0.0518269	0.120238	0	1	0	1
ORF1ab	539	E	D	0	1	0	1	0.0942152	0.0246341	0	0.171094	0	1	0	1
ORF1ab	540	A	V	0	1	0	1	0.113101	0.16259	0.0518269	0.722135	0	1	0	1
ORF1ab	549	S	F	0	1	0	1	0.0565504	0.3534	0.0259202	1	0	1	0	1
ORF1ab	551	T	I	0	1	0	0.162766	0.0188466	2.40832e-06	0.621923	1.45896e-10	0	0.255061	0	1
ORF1ab	552	L	F	0	1	0	1	0	0.501031	0.0518269	0.120281	0	1	0	1
ORF1ab	555	A	V	0	1	0	1	0.0188466	0.221624	0.129567	0.0213841	0	1	0	1
ORF1ab	572	G	E	0	1	0	1	0	0.501026	0.0518269	0.12026	0	1	0	1
ORF1ab	580	L	F	0	1	0	1	0.0565504	0.353364	0.0259134	1	0	1	0	1
ORF1ab	585	M	V	0	1	0.1002	1	0.0188466	0.003814	0.259134	0.00230948	0.123001	1	0	1
ORF1ab	591	A	V	0	1	0	1	0	0.501022	0.0518269	0.120281	0	1	0	1
ORF1ab	604	G	D	0	1	0	1	0.0376932	0.227371	0	0.546891	0	1	0	1
ORF1ab	609	T	I	0	1	0	1	0.0565398	0.674501	0.0259134	0.66465	0.123001	0.315896	0	1
ORF1ab	610	S	L	0	1	0	1	0.0565398	0.353697	0.0259134	1	0	1	0	1
ORF1ab	615	N	S	0	1	0	1	0	0.501023	0.0518403	0.120262	0	1	0	1
ORF1ab	617	F	L	0	1	0	0.629609	0	0.000145295	0.362788	3.58636e-07	0	0.618279	0	1
ORF1ab	630	W	R	0	1	0	1	0	0.500992	0.0518269	0.120087	0	1	0	1
ORF1ab	631	L	F	0	1	0	1	0	0.500992	0.0518403	0.120025	0	1	0	1
ORF1ab	633	E	D	0	1	0	1	0	0.251488	0	0.556013	0.369458	0.000386672	0	1
ORF1ab	644	D	A	0	1	0	1	0.0752729	0.0518591	0	0.30545	0	1	0	1
ORF1ab	645	G	S	0	1	0	1	0.0188288	0.626488	0.0777605	0.123273	0	1	0	1
ORF1ab	652	I	V	0	1	0.100301	0.245339	0.0376364	0.608758	0	0.556006	0	1	0	1
ORF1ab	656	A	V	0	1	0	1	0.0564546	0.353799	0.0259202	1	0	1	0	1
ORF1ab	658	E	G	0	1	0	1	0.0376364	0.227812	0	0.547061	0	1	0	1
ORF1ab	660	V	A	0	1	0	0.00869397	0	1.03675e-16	1.47745	4.44192e-27	0	0.0207412	0	1
ORF1ab	676	Q	H	0	1	0.501505	0.000103627	0.0377501	0.456523	0	0.104174	0	1	0	1
ORF1ab	681	L	F	0	1	0	1	0.0565931	0.353459	0.0259202	1	0	1	0	1
ORF1ab	728	G	S	0	1	0	1	0.018875	0.221654	0.129634	0.021457	0	1	0	1
ORF1ab	735	A	V	0	1	0	1	0.0377644	0.608302	0.0259202	1	0	1	0	1
ORF1ab	739	I	V	1.408	0.726799	0.601805	3.85399e-08	5.61224	2.62273e-54	0.285048	1.84298e-47	3.07503	1	1.31579	0.731931
ORF1ab	748	P	L	0	1	0	1	0.0942507	0.109664	0.0259134	0.671514	0	1	0	1
ORF1ab	753	T	I	0	1	0	0.614306	0	0.00108528	0	0.0110802	1.35301	2.98672e-13	0	1
ORF1ab	754	E	D	0	1	0	1	0.075358	0.0518111	0	0.30538	0	1	0	1
ORF1ab	765	P	S	1.408	0.733254	0.601202	2.94245e-09	5.96677	7.55704e-53	0.285048	6.01735e-53	4.30504	0.126895	2.46914	1
ORF1ab	767	E	G	0	1	0	1	0	0.501035	0.0518269	0.12026	0	1	0	1
ORF1ab	770	T	I	0	1	0	1	0	0.501011	0.0518941	0.120078	0	1	0	1
ORF1ab	780	G	V	0	1	0	1	0	0.501037	0	0.546756	0.246609	0.00533788	0	1
ORF1ab	781	T	I	0	1	0	1	0.094518	0.024649	0	0.171066	0	1	0	1
ORF1ab	787	G	E	0	1	0	1	0.037843	0.226919	0	0.546646	0	1	0	1
ORF1ab	789	M	I	0	1	0	1	0.0189107	1	0.0519076	0.277846	0	1	0	1
ORF1ab	798	K	N	0	1	0	1	0.037843	0.227124	0	0.546771	0	1	0	1
ORF1ab	804	P	L	0	1	0	1	0	0.00826673	0.208062	0.000208253	0	1	0	1
ORF1ab	820	P	L	0	1	0.100503	0.245775	0.0378286	0.608392	0	0.556043	0	1	0	1
ORF1ab	837	K	R	0	1	0	1	0.0378	0.227271	0	0.546777	0	1	0	1
ORF1ab	839	V	L	0	1	0	1	0.0567215	0.108237	0	0.556059	0	1	0	1
ORF1ab	848	R	S	0	1	0	1	0	0.501037	0.0519615	0.12035	0	1	0	1
ORF1ab	856	K	R	1.471	1	0	1	0	0.501042	0.0520021	0.120271	0	1	0	1
ORF1ab	859	A	T	0	1	0	1	0	0.0321567	0.155804	0.00171885	0	1	0	1
ORF1ab	872	A	V	0	1	0	1	0	0.500988	0.0518269	0.120108	0	1	0	1
ORF1ab	873	C	Y	0	1	0	1	0.112909	0.0117963	0	0.0990913	0	1	0	1
ORF1ab	876	A	T	1.408	1	0.1002	3.56416e-07	3.26662	1.50712e-35	0.207308	3.51894e-25	1.10701	0.206847	1.23457	1
ORF1ab	878	A	T	0	1	0.200401	0.00802572	0	0.500992	0	0.547099	0	1	0	1
ORF1ab	885	P	S	0	1	0	1	0.0376364	0.227689	0	0.547063	0	1	0	1
ORF1ab	890	L	F	0	1	0	1	0.037679	0.689405	0.103654	0.191517	0	1	0	1
ORF1ab	891	T	I	0	1	0	1	0.0565185	0.674398	0	0.171105	0.246002	0.0459436	0	1
ORF1ab	892	P	L	0	1	0	1	0.131876	0.0960125	0.0518269	0.72774	0	1	0	1
ORF1ab	892	P	S	0	1	0	1	0.075358	0.0516995	0	0.305413	0	1	0	1
ORF1ab	894	G	S	0	1	0	1	0	0.251526	0.0518269	0.277307	0.123001	0.203554	0	1
ORF1ab	902	M	V	0	1	0	1	0	0.501026	0.0518269	0.120216	0	1	0	1
ORF1ab	908	F	L	0	1	0	1	0.0565291	0.108405	0	0.55603	0	1	0	1
ORF1ab	911	S	F	0	1	0	1	0.0376861	0.227416	0	0.546965	0	1	0	1
ORF1ab	927	P	L	0	1	0	1	0	0.0637789	0.129634	0.00499824	0	1	0	1
ORF1ab	937	E	D	0	1	0	1	0.0376861	0.227416	0	0.546965	0	1	0	1
ORF1ab	944	S	L	0	1	0	0.399227	0.0376861	0.00156355	0.0518538	0.0447566	1.72202	2.58073e-13	0	1
ORF1ab	945	T	I	0	1	0	1	0	0.251527	0.0518538	0.277147	0.123001	0.203588	0	1
ORF1ab	950	G	R	0	1	0	1	0	0.501018	0.0518403	0.120197	0	1	0	1
ORF1ab	952	E	K	0	1	0.300903	0.000717398	0	0.251527	0	0.556028	0	1	0	1
ORF1ab	959	P	S	0	1	0	1	0.131752	0.0317806	0.0259202	0.27628	0	1	0	1
ORF1ab	960	L	F	0	1	0	1	0.150546	0.00269286	0	0.0572315	0	1	0	1
ORF1ab	969	L	P	0	1	0.501505	5.71515e-06	0	0.0637164	0	0.171271	0	1	0	1
ORF1ab	971	P	L	0	1	0.100402	2.90777e-05	0.150574	2.98764e-30	2.7749	6.62776e-21	3.93604	1.90854e-08	0	0.629646
ORF1ab	971	P	S	0	1	0.200803	0.0424786	0.0188218	0.626469	0.0259336	1	0	1	0	1
ORF1ab	984	S	G	0	1	0	1	0.169364	0.00127847	0	0.0321833	0	1	0	1
ORF1ab	989	G	V	0	1	0	1	0	0.251482	0.0777807	0.0415503	0	1	0	1
ORF1ab	996	D	Y	0	1	0	1	0	0.0321776	0.0259269	0.671446	0.615006	1.15686e-05	0	1
ORF1ab	998	Q	H	0	1	0	1	0	0.251494	0.0777403	0.0415926	0	1	0	1
ORF1ab	999	T	I	0	1	0.1002	1	0.169364	0.0318365	0	0.011132	0.123001	0.565849	0	1
ORF1ab	1001	T	I	0	1	0	1	0.0188182	1	0.0518269	0.277011	0	1	0	1
ORF1ab	1016	L	I	0	1	0	0.614307	0	0.00108457	0.285048	8.57337e-06	0	1	0	1
ORF1ab	1034	L	F	0	1	0	1	0	0.500996	0	0.547063	0.246002	0.00532387	0	1
ORF1ab	1036	D	E	0	1	0.1002	0.255675	0.451637	0.107344	0.155481	0.0107754	0.98401	0.00630144	0	1
ORF1ab	1043	A	V	0	1	0	1	0.0564546	0.353726	0	0.305445	0	1	1.23457	0.0287828
ORF1ab	1049	A	V	0	1	0	1	0.0376364	0.689357	0.103654	0.191451	0	1	0	1
ORF1ab	1052	V	I	0	1	0	1	0.0752729	0.199292	0	0.171195	0.123001	0.315557	0	1
ORF1ab	1054	P	S	0	1	0	1	0.0564546	0.108659	0	0.556008	0	1	0	1
ORF1ab	1061	A	V	0	1	0	1	0.0376364	0.227689	0	0.547063	0	1	0	1
ORF1ab	1076	N	T	0	1	0	1	0	0.500992	0.0518403	0.120025	0	1	0	1
ORF1ab	1085	V	F	0	1	0.200401	0.0226372	0	0.251494	0.0259134	1	0	1	0	1
ORF1ab	1089	D	G	0	1	0.200401	0.00805463	0	0.501088	0	0.546662	0	1	0	1
ORF1ab	1093	T	I	0	1	0	1	0.0377216	0.227233	0	0.546851	0	1	0	1
ORF1ab	1100	G	V	0	1	0	0.0458623	0	1.01586e-11	0	6.96839e-08	4.86284	1.27553e-45	0	1
ORF1ab	1110	L	F	0	1	0	1	0	0.126508	0.103654	0.014437	0	1	0	1
ORF1ab	1124	K	E	0	1	0	1	0	0.501036	0.0518269	0.120389	0	1	0	1
ORF1ab	1130	L	F	0	1	0	1	0	0.501102	0.0518403	0.120652	0	1	0	1
ORF1ab	1143	V	F	0	1	0	1	0	0.0323379	0.155561	0.00176525	0	1	0	1
ORF1ab	1155	G	C	0	1	0	1	0.0379651	0.225868	0	0.546235	0	1	0	1
ORF1ab	1158	P	L	0	1	0	1	0.0379867	1	0.077821	0.34975	0	1	0	1
ORF1ab	1160	H	Y	0	1	0.100301	0.314282	0.0570234	0.351783	0	0.305172	0	1	0	1
ORF1ab	1168	T	I	0	1	0.300601	0.0118356	0.0190042	0.222162	0.0259269	0.67165	0.123001	0.36704	0	1
ORF1ab	1176	A	V	0	1	0.200401	0.042725	0.0377501	1	0	0.305379	0	1	0	1
ORF1ab	1189	S	N	0	1	0	1	0.0941088	0.0247292	0	0.171172	0	1	0	1
ORF1ab	1200	E	K	0	1	0	1	0.0376435	0.227726	0	0.547061	0	1	0	1
ORF1ab	1202	K	N	0	1	0	0.255109	0.075287	0.0051651	0.466563	7.61009e-06	0	0.402397	0	1
ORF1ab	1207	P	H	0	1	0.502008	5.68649e-06	0	0.063747	0	0.171138	0	1	0	1
ORF1ab	1213	P	L	0	1	0	1	0.0564865	0.10868	0	0.556025	0	1	0	1
ORF1ab	1216	T	A	0	1	0	0.390119	0.301262	7.12051e-06	0	0.0022679	0	0.625143	0	1
ORF1ab	1220	P	T	0	1	0	1	0.0564865	0.108563	0	0.556015	0	1	0	1
ORF1ab	1230	K	N	1.408	0.0620101	0	1	0.0753154	0.756361	0.103654	0.7459	0.123001	0.531753	0	1
ORF1ab	1234	A	V	0	1	0	1	0.0376577	0.227595	0	0.546987	0	1	0	1
ORF1ab	1241	T	I	1.408	0.0190123	0	1	0.0376577	0.608576	0	0.55602	0	1	0	1
ORF1ab	1246	T	I	4.225	0.00439139	0.1002	0.0857906	0.734187	7.31116e-05	0.0259134	9.75792e-09	0.369004	1	6.17284	3.57661e-05
ORF1ab	1249	L	F	0	1	0	1	0.0376648	0.22751	0	0.546987	0	1	0	1
ORF1ab	1262	N	T	0	1	0	1	0.150602	0.0026809	0	0.0572079	0	1	0	1
ORF1ab	1265	P	Q	0	1	0	1	0.0376506	0.22764	0	0.547006	0	1	0	1
ORF1ab	1283	A	V	0	1	0	0.393374	0.0188182	0.000333217	0.414723	4.85436e-07	0	0.630791	0	1
ORF1ab	1288	G	S	0	1	0.200401	0.00802428	0	0.500996	0	0.547063	0	1	0	1
ORF1ab	1292	Q	R	0	1	0	1	0.169428	0.00127621	0	0.0321763	0	1	0	1
ORF1ab	1295	V	F	0	1	0	1	0	0.501004	0.0518269	0.120108	0	1	0	1
ORF1ab	1298	A	V	0	1	0.1002	0.313163	0.0188218	0.626499	0	0.30544	0.246002	0.0289305	0	1
ORF1ab	1307	G	D	0	1	0	1	0.0564759	0.108566	0	0.556018	0	1	0	1
ORF1ab	1312	M	I	0	1	0.300601	0.0116764	0.0564759	1	0	0.0990779	0	1	0	1
ORF1ab	1324	N	S	0	1	0	1	0	0.0321893	0.155481	0.0017301	0	1	0	1
ORF1ab	1352	A	V	0	1	0	0.069478	0.584024	3.12452e-08	0.0518269	0.000172613	0	0.170689	0	1
ORF1ab	1375	L	F	0	1	1.60321	1.55546e-17	0	3.80572e-05	0	0.00226811	0	0.62513	0	1
ORF1ab	1397	A	V	0	1	0.100503	0.374205	0.0565611	0.674411	0	0.171003	0.123001	0.315896	0	1
ORF1ab	1401	T	I	0	1	0	1	0.0376932	0.227535	0	0.546815	0	1	0	1
ORF1ab	1410	K	R	0	1	0	1	0	0.50099	0.0518269	0.120325	0	1	0	1
ORF1ab	1420	A	T	0	1	0	0.406715	0	5.16555e-06	0.492483	1.78159e-09	0	0.393946	0	1
ORF1ab	1427	S	C	0	1	0	1	0	0.501002	0.0518269	0.120303	0	1	0	1
ORF1ab	1429	T	I	0	1	0	1	0.0941974	0.0247128	0	0.17107	0	1	0	1
ORF1ab	1448	M	I	0	1	0	1	0.0377074	0.227486	0	0.546757	0	1	0	1
ORF1ab	1456	G	S	0	1	0	1	0.0188573	1	0.0518269	0.277773	0	1	0	1
ORF1ab	1464	R	W	0	1	0.100301	0.313013	0.0564972	0.353638	0	0.305413	0	1	0	1
ORF1ab	1468	S	F	0	1	0.100402	1	0.169523	0.0810579	0.0259134	0.0684221	0.123001	0.597784	0	1
ORF1ab	1473	A	V	0	1	0	1	0.0188182	0.221549	0.129567	0.021296	0	1	0	1
ORF1ab	1497	P	L	0	1	0	1	0.0188182	0.377439	0.103708	0.0520615	0	1	0	1
ORF1ab	1515	S	F	0	1	1.30391	1.96441e-12	0	7.38585e-05	0.0259134	0.0265681	0.123153	1	0	1
ORF1ab	1521	T	I	0	1	0	1	0.0564546	0.108688	0	0.556018	0	1	0	1
ORF1ab	1525	I	V	0	1	0	0.250646	0.0188182	5.26107e-05	0.492356	2.35675e-08	0	0.395015	0	1
ORF1ab	1541	P	S	0	1	0	1	0.0376364	0.227771	0	0.547025	0	1	0	1
ORF1ab	1542	T	I	0	1	0.300903	0.000715853	0	0.251488	0	0.556015	0	1	0	1
ORF1ab	1549	E	D	0	1	0	1	0	0.0637358	0.129567	0.00499324	0	1	0	1
ORF1ab	1567	T	I	0	1	0	1	0.0376364	0.227689	0	0.547063	0	1	0	1
ORF1ab	1589	T	I	0	1	0	1	0.037679	0.227461	0	0.546984	0	1	0	1
ORF1ab	1592	Q	K	0	1	0	1	0	0.501009	0	0.546984	0.246002	0.00533057	0	1
ORF1ab	1597	T	I	0	1	0	1	0.0376719	0.60857	0	0.556023	0.123001	0.203554	0	1
ORF1ab	1599	L	F	0	1	2.30692	6.34057e-25	0	3.67371e-07	0	7.90937e-05	0	0.40845	0	1
ORF1ab	1607	I	V	0	1	0.300903	0.028491	0	0.0082578	0.129567	0.135443	0	1	0	1
ORF1ab	1626	T	I	0	1	0	0.0299562	0.791109	2.911e-14	0	2.33871e-08	0	0.0720127	0	1
ORF1ab	1632	F	L	0	1	0	1	0.113037	0.0117546	0	0.0990107	0	1	0	1
ORF1ab	1640	P	S	0	1	0	1	0.0377715	0.293288	0.155521	0.0242003	0	1	0	1
ORF1ab	1640	P	L	0	1	0	1	0.0188857	0.626611	0.0777605	0.123655	0	1	0	1
ORF1ab	1653	T	I	0	1	0	1	0	0.0637889	0	0.171082	0.615006	2.05781e-06	0	1
ORF1ab	1655	K	N	0	1	0	1	0.112952	0.0117824	0	0.0990644	0	1	0	1
ORF1ab	1679	A	V	0	1	0	1	0.0188857	1	0.0519211	0.277724	0	1	0	1
ORF1ab	1692	P	L	0	1	0	1	0.0755858	0.0517451	0	0.305328	0	1	0	1
ORF1ab	1731	T	I	0	1	0	1	0.0565504	0.108722	0	0.556038	0	1	0	1
ORF1ab	1766	E	K	0	1	0	1	0.0376932	0.227944	0	0.546899	0	1	0	1
ORF1ab	1769	M	I	0	1	0.702106	2.4027e-05	0.0188359	0.00693484	0.103681	1	0	1	0	1
ORF1ab	1770	Y	H	0	1	0	1	0.113016	0.0117742	0	0.0990747	0	1	0	1
ORF1ab	1786	P	L	0	1	0	1	0	0.2515	0.0518269	0.277053	0.123001	0.203452	0	1
ORF1ab	1810	P	L	0	1	0	1	0.0376364	0.22773	0	0.547099	0	1	0	1
ORF1ab	1822	T	I	1.408	0.085709	0.1002	1	0.0940911	0.43047	0.181441	0.263903	0	0.618273	0	1
ORF1ab	1840	T	I	0	1	0	0.393364	0	1.95095e-05	0.440529	1.46438e-08	0	0.630773	0	1
ORF1ab	1851	A	V	0	1	0	1	0.0188182	1	0.0518403	0.276931	0	1	0	1
ORF1ab	1853	L	F	0	1	0	1	0.0376364	0.22773	0	0.547099	0	1	0	1
ORF1ab	1854	T	I	0	1	0.1002	0.313187	0.0188218	0.626493	0.0518403	0.613143	0	1	0	1
ORF1ab	1860	K	N	0	1	0.200401	0.0226451	0	0.251506	0.0259134	1	0	1	0	1
ORF1ab	1864	T	A	0	1	0.1002	0.245543	0.0376506	0.608608	0	0.556018	0	1	0	1
ORF1ab	1921	P	L	0	1	0.1002	1	0.207078	0.491696	0.181488	0.813687	0	0.393961	0	1
ORF1ab	1921	P	S	0	1	0.200401	0.156635	0.0564759	0.728737	0.0777807	1	0	1	0	1
ORF1ab	1952	S	L	0	1	0	1	0.0376577	0.608576	0.0259134	1	0	1	0	1
ORF1ab	1978	S	F	0	1	0	1	0	0.251464	0.0778008	0.0415516	0	1	0	1
ORF1ab	1995	N	H	0	1	0	1	0.0564546	0.108659	0	0.556008	0	1	0	1
ORF1ab	1997	A	V	0	1	0.1002	0.528321	0.0564546	0.728727	0.103681	0.460324	0	1	0	1
ORF1ab	2007	T	I	0	1	0	1	0	0.016275	0.0259134	0.433773	0.739827	9.63941e-07	0	1
ORF1ab	2015	S	R	0	1	5.26316	1.58123e-50	0	1.9813e-16	0	6.10924e-11	0.492611	1	0	1
ORF1ab	2016	T	K	2.817	0.24599	10.8652	5.97036e-81	0.0376364	4.25316e-39	0.233524	8.89187e-17	3.32922	8.61808e-06	1.23457	1
ORF1ab	2018	P	S	0	1	0	1	0.0188218	1	0.0518672	0.276856	0	1	0	1
ORF1ab	2022	S	P	0	1	0	1	0	0.500988	0.0518538	0.120027	0	1	0	1
ORF1ab	2029	K	N	0	1	0	1	0.0564865	0.353752	0	0.305438	0.123153	0.261466	0	1
ORF1ab	2033	A	V	0	1	0.200401	0.649631	0.0377786	0.00478022	0.311526	0.00117677	0	0.625206	0	1
ORF1ab	2033	A	T	0	1	0	1	0	0.251576	0.0778816	0.0416802	0	1	0	1
ORF1ab	2039	L	F	0	1	0	1	0.0566893	0.108129	0	0.556041	0	1	0	1
ORF1ab	2046	P	L	0	1	0	1	0.0377786	0.68952	0.103654	0.191673	0	1	0	1
ORF1ab	2052	V	M	0	1	0	1	0	0.501084	0.0518269	0.120541	0	1	0	1
ORF1ab	2055	P	S	0	1	0	1	0.0566679	0.108018	0	0.556065	0	1	0	1
ORF1ab	2060	D	N	0	1	0	1	0	0.251619	0.0777403	0.0418288	0	1	0	1
ORF1ab	2062	L	F	0	1	0	1	0.0566786	1	0.0518269	1	0	1	1.23457	0.0429491
ORF1ab	2070	E	G	0	1	0	1	0.0377929	0.226825	0	0.546586	0	1	0	1
ORF1ab	2079	P	L	0	1	0.501505	5.75641e-06	0	0.063845	0	0.170956	0	1	0	1
ORF1ab	2080	A	V	0	1	0	1	0	0.00214368	0.207361	0.00453088	0.246002	0.162879	0	1
ORF1ab	2081	N	T	0	1	0	1	0	0.501075	0.0518403	0.120479	0	1	0	1
ORF1ab	2099	Y	C	0	1	0	1	0	0.501001	0.0518403	0.120111	0	1	0	1
ORF1ab	2103	S	F	1.408	0.131467	0.100402	0.716016	0.263703	0.141608	0.0518403	0.0118173	0.492005	0.0721724	0	1
ORF1ab	2114	S	F	0	1	0	1	0.0565291	0.108434	0	0.556025	0	1	0	1
ORF1ab	2121	T	I	0	1	0	1	0.037679	0.60848	0.0259134	1	0	1	0	1
ORF1ab	2123	A	V	0	1	0	1	0.037679	0.608538	0.0259269	1	0	1	0	1
ORF1ab	2124	T	I	0	1	0	1	0.037679	1	0.0518538	0.613207	0	1	0	1
ORF1ab	2125	H	Y	0	1	0	1	0.0188395	1	0	0.556018	0.246002	0.0152173	0	1
ORF1ab	2133	V	I	0	1	0	1	0.150688	0.00267457	0	0.057212	0	1	0	1
ORF1ab	2143	K	R	0	1	0	0.0455202	0	1.95964e-11	0.984966	2.91408e-18	0	0.111219	0	1
ORF1ab	2144	P	T	0	1	0.1002	0.430991	0	0.0322056	0	0.0990494	0.615006	1.15943e-05	0	1
ORF1ab	2144	P	L	0	1	0	1	0.037679	0.608509	0.0259202	1	0	1	0	1
ORF1ab	2146	L	F	0	1	0	1	0.018843	1	0.0518538	0.277147	0	1	0	1
ORF1ab	2153	T	I	0	1	0	0.616971	0	0.000554142	0.0777807	0.561042	1.10701	1.02242e-08	0	1
ORF1ab	2166	T	I	0	1	0	1	0.0188288	1	0.0518672	0.276898	0	1	0	1
ORF1ab	2183	T	I	0	1	0	1	0.0188324	1	0.0519886	0.276222	0	1	0	1
ORF1ab	2185	S	I	0	1	0.201005	0.00800482	0	0.500967	0	0.547288	0	1	0	1
ORF1ab	2187	N	T	0	1	0	1	0.169651	0.00127861	0	0.0322079	0	1	0	1
ORF1ab	2199	A	V	0	1	0.100503	0.374648	0.0755144	0.199107	0	0.171149	0	1	0	1
ORF1ab	2202	T	S	1.429	0.0311779	0	1	0.0757432	0.1986	0	0.170944	0	1	0	1
ORF1ab	2207	G	C	0	1	0	1	0	0.126589	0.104004	0.0144657	0	1	0	1
ORF1ab	2224	S	F	0	1	0	1	0	0.251563	0	0.555989	0.369004	0.000394982	0	1
ORF1ab	2237	S	I	0	1	0	1	0.0189322	0.127813	0	0.104151	0.738007	1.00251e-06	0	1
ORF1ab	2238	V	I	0	1	0	1	0.0189286	0.127844	0	0.104144	0.738007	9.9983e-07	0	1
ORF1ab	2242	S	F	0	1	0	0.0744331	0.529701	0.000747536	0.0779221	0.000363976	0.738007	0.0502457	0	1
ORF1ab	2249	A	V	0	1	0	0.0299559	0.643087	1.45592e-05	0.0779423	5.6089e-05	0.615006	0.23203	0	1
ORF1ab	2259	M	I	0	1	0	1	0.0188644	1	0	0.556024	0.246002	0.0152467	0	1
ORF1ab	2264	T	I	0	1	0	1	0	0.501006	0.0518807	0.120032	0	1	0	1
ORF1ab	2269	G	D	0	1	0	1	0.0376506	0.22764	0	0.547061	0	1	0	1
ORF1ab	2287	P	S	0	1	0	1	0	0.251471	0.0778008	0.0415628	0	1	0	1
ORF1ab	2300	T	I	0	1	0.100301	0.374546	0.0188218	0.377459	0.0777807	0.348854	0	1	0	1
ORF1ab	2320	A	V	0	1	0	1	0.0564759	0.1088	0	0.556016	0	1	0	1
ORF1ab	2340	V	I	0	1	0	1	0	0.251477	0.0777605	0.0416387	0	1	0	1
ORF1ab	2349	L	F	0	1	0	1	0	0.500993	0.0518403	0.120111	0	1	0	1
ORF1ab	2376	P	L	0	1	0.201005	0.0423986	0.0376435	1	0	0.305444	0	1	0	1
ORF1ab	2388	A	V	0	1	0	1	0.0376364	0.227771	0	0.547025	0	1	0	1
ORF1ab	2403	G	S	0	1	0	1	0.131728	0.005644	0	0.104118	0	1	0	1
ORF1ab	2405	N	S	0	1	0.200803	0.685322	0.207	0.491713	0.0518403	0.0286046	0.492005	0.0453392	0	1
ORF1ab	2432	R	K	0	1	0	0.108214	0	1.88273e-09	0.803525	4.97407e-15	0	0.166721	0	1
ORF1ab	2460	A	V	0	1	0	1	0	0.500996	0.0518269	0.120065	0	1	0	1
ORF1ab	2488	S	F	0	1	0	1	0.0376435	1	0.077821	0.34878	0	1	0	1
ORF1ab	2491	V	I	0	1	0	1	0.0376364	0.227853	0	0.547097	0	1	0	1
ORF1ab	2497	K	R	0	1	0	1	0.0376364	0.227771	0	0.54708	0	1	0	1
ORF1ab	2500	S	F	0	1	0	1	0	0.500992	0.0518269	0.120087	0	1	0	1
ORF1ab	2501	I	T	0	1	0	1	0.0376364	0.227689	0	0.547063	0	1	0	1
ORF1ab	2511	K	N	0	1	0	1	0.0752729	0.199324	0.0259202	0.664846	0	1	0	1
ORF1ab	2517	S	F	0	1	0	1	0	0.126477	0.103761	0.0143721	0	1	0	1
ORF1ab	2535	S	L	0	1	0	1	0.0376506	0.227681	0	0.547042	0	1	0	1
ORF1ab	2538	I	V	0	1	0	0.622178	0.244729	6.60033e-05	0	0.00624161	0	0.617617	0	1
ORF1ab	2555	K	R	0	1	0	1	0	0.251478	0.0778412	0.0415317	0	1	0	1
ORF1ab	2586	V	G	0	1	0.42735	0.000236855	0.0188218	0.376906	0	0.170507	0	1	0	1
ORF1ab	2587	A	V	0	1	0	1	0.131752	0.0319151	0	0.0571975	0.123001	0.455268	0	1
ORF1ab	2589	K	R	0	1	0	1	0	0.0637412	0.129634	0.00498254	0	1	0	1
ORF1ab	2603	N	D	0	1	0	0.61696	0.207039	0.00237931	0.0259269	0.0684877	0	1	0	1
ORF1ab	2605	P	S	0	1	0	0.39917	0.150602	0.817847	0.181441	0.804943	0.369004	0.139794	0	1
ORF1ab	2609	L	F	0	1	0.100301	0.245339	0	0.251488	0.0518403	0.277016	0	1	0	1
ORF1ab	2613	V	F	0	1	0	1	0	0.00212884	0.0777605	1	0.861009	1.06627e-06	0	1
ORF1ab	2648	T	I	0	1	0	1	0.0376435	0.227808	0	0.547133	0	1	0	1
ORF1ab	2670	C	Y	0	1	0.200401	0.00802572	0	0.500992	0	0.547099	0	1	0	1
ORF1ab	2698	H	Y	0	1	0	1	0.0376506	0.227927	0	0.547203	0	1	0	1
ORF1ab	2702	Q	H	4.225	0.000189768	0	0.399036	0.263554	0.0158141	0	0.00069984	0.123001	1	0	1
ORF1ab	2709	I	T	0	1	0	1	0	0.251471	0.077821	0.0415529	0	1	0	1
ORF1ab	2710	A	V	4.225	9.91142e-07	0	1	0.0188253	0.62647	0	0.305464	0	1	0	1
ORF1ab	2719	M	I	0	1	0	1	0.0376577	0.227718	0	0.546984	0	1	0	1
ORF1ab	2783	V	F	0	1	0	1	0.0376435	0.227726	0	0.547061	0	1	0	1
ORF1ab	2796	M	I	1.408	1	2.20441	3.424e-13	0.188182	0.00265432	0.0518538	9.10406e-06	0.870647	0.0260525	0	1
ORF1ab	2797	S	F	0	1	0	1	0.0188573	1	0.0518403	0.277736	0	1	0	1
ORF1ab	2806	I	V	0	1	0	1	0	0.501015	0.0518403	0.120305	0	1	0	1
ORF1ab	2838	F	L	0	1	0	1	0.0565185	0.108525	0	0.556028	0	1	0	1
ORF1ab	2842	G	V	0	1	0	1	0	0.12648	0	0.30538	0.496278	2.74007e-05	0	1
ORF1ab	2873	I	T	0	1	0	1	0	0.126496	0.103681	0.0144324	0	1	0	1
ORF1ab	2874	L	K	0	1	0	1	0	0.126497	0.103708	0.0144278	0	1	0	1
ORF1ab	2891	A	V	0	1	0	1	0	0.500988	0.0518403	0.120046	0	1	0	1
ORF1ab	2900	S	L	0	1	0	1	0.0376364	0.608729	0.0259269	1	0	1	0	1
ORF1ab	2949	R	H	0	1	0	1	0.112931	0.0118021	0	0.0991675	0	1	0	1
ORF1ab	2950	P	S	0	1	0	1	0	0.251471	0.077821	0.0415305	0	1	0	1
ORF1ab	2967	T	I	0	1	0	1	0.112909	0.0118154	0	0.0991286	0	1	0	1
ORF1ab	2969	L	F	0	1	0	1	0	0.0321703	0	0.0991675	0.738007	1.49162e-07	0	1
ORF1ab	2977	T	I	0	1	0	1	0	0.0162699	0.181582	0.000595128	0	1	0	1
ORF1ab	2994	A	V	0	1	0.1002	0.430809	0.0752729	0.434181	0.0259134	0.671463	0	1	0	1
ORF1ab	3053	V	L	0	1	0	1	0.131752	0.00565789	0	0.104138	0	1	0	1
ORF1ab	3058	T	I	0	1	0	0.621576	0.225946	0.00123193	0.0259202	0.0427679	0	0.617596	0	1
ORF1ab	3070	A	V	0	1	0.203252	0.219698	0.0376506	0.112701	0.155521	0.105378	0	1	0	1
ORF1ab	3071	F	Y	1.408	0.572752	0.405268	0.0129868	1.58133	0.000294424	0.129601	5.6416e-18	3.81304	4.00998e-09	8.64198	4.73941e-05
ORF1ab	3072	G	C	0	1	0.501505	0.00398325	0.0564759	0.0964607	0.0777605	0.561901	0.246002	0.244712	0	1
ORF1ab	3073	E	G	0	1	0	1	0	0.500996	0	0.54708	0.246002	0.00532578	0	1
ORF1ab	3076	H	Y	0	1	0.1002	1	0.0188218	0.0125789	0.0518403	0.349563	0.861009	2.74529e-06	0	1
ORF1ab	3085	F	L	0	1	0	1	0.0376435	0.608697	0.0259202	1	0	1	0	1
ORF1ab	3087	M	I	0	1	0	1	0.0564546	0.108718	0	0.556006	0	1	0	1
ORF1ab	3090	T	N	0	1	0	0.629468	0	0.000144138	0.363071	3.52964e-07	0	0.618276	0	1
ORF1ab	3099	S	L	0	1	0.100705	0.373366	0.0188182	0.377419	0.0777807	0.348893	0	1	0	1
ORF1ab	3123	L	F	0	1	0	1	0.075287	0.199551	0.0259605	0.664948	0	1	0	1
ORF1ab	3140	I	M	0	1	0	1	0	0.500961	0.0519211	0.119824	0	1	0	1
ORF1ab	3148	I	V	0	1	0	1	0	0.500972	0	0.547224	0.246002	0.00532961	0	1
ORF1ab	3201	L	F	0	1	0	0.629638	0	0.000144687	0.362788	3.55043e-07	0	0.618273	0	1
ORF1ab	3220	A	V	0	1	0	1	0.0188218	0.127615	0.155521	0.0084996	0	1	0	1
ORF1ab	3229	A	V	0	1	0	1	0	0.500984	0.0518269	0.12013	0	1	0	1
ORF1ab	3233	H	Y	0	1	1.60321	1.99783e-15	0	1.00407e-05	0.0518269	0.0447603	0	0.637615	0	1
ORF1ab	3269	M	L	0	1	0	1	0	0.0321853	0.155521	0.00172648	0	1	0	1
ORF1ab	3278	G	S	4.225	0.036985	0.1002	0.000427992	1.92127	2.28909e-20	0.0259202	3.10436e-20	0.492005	0.146404	4.93827	0.0097749
ORF1ab	3280	M	I	0	1	0	1	0.0376435	0.227726	0	0.547061	0	1	0	1
ORF1ab	3298	V	L	0	1	0	1	0	0.501005	0	0.546987	0	1	2.46914	5.22959e-05
ORF1ab	3308	T	I	0	1	0.1002	1	0	3.81602e-05	0.388802	1.33295e-06	0	0.625161	0	1
ORF1ab	3315	P	S	0	1	0	1	0.037679	0.22742	0	0.546948	0	1	0	1
ORF1ab	3323	R	C	0	1	0.200401	0.0668585	0.0564865	0.674469	0	0.171139	0	1	0	1
ORF1ab	3324	K	R	0	1	0	1	0	0.0162887	0.181394	0.000599091	0	1	0	1
ORF1ab	3333	A	T	0	1	0	1	0.0376506	0.227599	0	0.547025	0	1	0	1
ORF1ab	3334	G	S	0	1	0	0.389736	0.075287	0.123965	0.207308	0.172536	0.246002	0.300403	1.23457	0.103793
ORF1ab	3338	L	F	0	1	0	0.616928	0	0.000553548	0.310961	2.97503e-06	0	1	0	1
ORF1ab	3349	V	I	0	1	0	1	0	0.501005	0	0.546987	0.246002	0.00532769	0	1
ORF1ab	3352	L	F	0	1	0.100301	0.360177	0.0188253	1.61274e-08	0.803317	1.17777e-12	0	0.17066	0	1
ORF1ab	3353	K	R	0	1	0.200602	0.0081311	1.7884	3.13093e-22	0.129567	5.76971e-13	0.123001	0.00671797	0	1
ORF1ab	3357	A	V	0	1	0	1	0	0.126501	0.103681	0.0144065	0	1	0	1
ORF1ab	3371	P	S	0	1	0	0.629629	0.244637	0.000628361	0.0259134	0.0444337	0	0.618272	0	1
ORF1ab	3379	A	V	0	1	0	1	0.0376435	0.608639	0.0259134	1	0	1	0	1
ORF1ab	3392	A	V	0	1	0	1	0.0376435	0.608639	0.0259134	1	0	1	0	1
ORF1ab	3395	P	L	0	1	0	1	0.0376364	0.6087	0.0259134	1	0	1	0	1
ORF1ab	3415	I	V	0	1	0.200602	0.00801396	0	0.501005	0	0.546987	0	1	0	1
ORF1ab	3419	C	Y	0	1	0	1	0.0376506	0.227599	0	0.547025	0	1	0	1
ORF1ab	3420	V	L	0	1	0	1	0.0376577	1	0.0518269	0.613223	0	1	0	1
ORF1ab	3447	P	S	0	1	0.701403	3.36202e-07	0.0188218	0.0725017	0	0.0572124	0	1	0	1
ORF1ab	3451	R	K	0	1	0	1	0	0.251494	0.0777403	0.041615	0	1	0	1
ORF1ab	3453	T	I	0	1	0	1	0.0188218	1	0.0518269	0.277095	0	1	0	1
ORF1ab	3454	A	V	0	1	0	1	0.0188218	0.377488	0.103654	0.0521084	0	1	0	1
ORF1ab	3456	A	V	0	1	0	1	0	0.126494	0.103654	0.0144163	0	1	0	1
ORF1ab	3456	A	T	0	1	0	1	0	0.251494	0	0.556018	0.369004	0.000387999	0	1
ORF1ab	3459	T	M	0	1	0	1	0.0376506	0.22764	0	0.547006	0	1	0	1
ORF1ab	3483	L	F	0	1	0	0.260378	0.0188182	8.22444e-06	0.570096	1.11139e-09	0	0.408351	0	1
ORF1ab	3497	A	T	0	1	0	1	0	0.251494	0.0777403	0.0415926	0	1	0	1
ORF1ab	3499	K	R	0	1	0	0.629629	0	0.000144588	0.362788	3.54597e-07	0	0.618272	0	1
ORF1ab	3511	D	E	0	1	0	0.106009	0.545728	4.62045e-10	0	5.36296e-06	0	0.268441	0	1
ORF1ab	3518	A	V	0	1	0	1	0	0.500988	0.0518403	0.120046	0	1	0	1
ORF1ab	3527	M	V	0	1	0	1	0	0.501	0.0518269	0.120087	0	1	0	1
ORF1ab	3529	A	V	0	1	0.1002	0.177674	0.0188182	4.51771e-11	0.621923	0.00563773	2.09102	2.78513e-09	0	1
ORF1ab	3537	N	D	0	1	0	1	0.169396	0.00881845	0.0259202	0.180189	0	1	0	1
ORF1ab	3542	R	C	0	1	0	1	0.0188182	0.377468	0.0259202	0.664846	0.369004	0.00346879	0	1
ORF1ab	3564	S	L	0	1	0	1	0.0376364	0.608671	0	0.556013	0.123001	0.203436	0	1
ORF1ab	3580	H	Y	0	1	0	1	0.0564759	0.353682	0.0259202	1	0	1	0	1
ORF1ab	3591	L	F	0	1	0	1	0	0.126489	0.103681	0.0144065	0	1	0	1
ORF1ab	3606	L	F	7.042	0.27085	28.179	1.29164e-46	14.0129	1.10101e-08	3.84116	1.63129e-99	20.7453	6.27688e-13	9.87654	0.731662
ORF1ab	3609	N	Y	0	1	0	1	0.0564653	0.108656	0	0.55602	0	1	0	1
ORF1ab	3615	A	V	0	1	0	0.255109	0.357613	0.000330453	0	0.000139025	0.369004	0.21413	0	1
ORF1ab	3644	L	F	0	1	0.100402	1	0.225861	0.250053	0.0259269	0.00617083	0.615006	0.0100809	0	1
ORF1ab	3652	M	I	0	1	0	1	0.0376364	0.227771	0	0.54708	0	1	0	1
ORF1ab	3653	V	F	0	1	0	1	0.0752729	0.199324	0.0259202	0.664846	0	1	0	1
ORF1ab	3675	S	F	0	1	0	1	0	0.500996	0.0518269	0.120065	0	1	0	1
ORF1ab	3678	K	N	0	1	0	1	0.0376364	0.227689	0	0.547063	0	1	0	1
ORF1ab	3697	A	V	0	1	0.1002	0.245503	0.0376364	0.608671	0	0.556013	0	1	0	1
ORF1ab	3704	G	V	0	1	0	1	0	0.500996	0	0.547063	0.246002	0.00532387	0	1
ORF1ab	3712	M	V	0	1	0	1	0.0376364	0.228057	0	0.547277	0	1	0	1
ORF1ab	3714	V	I	0	1	0	0.629514	0.263455	3.18614e-05	0	0.00358506	0	0.618269	0	1
ORF1ab	3718	V	F	0	1	0	0.0718676	0.0564653	6.6427e-07	0.856475	1.2184e-12	0	0.109119	0	1
ORF1ab	3722	Y	C	0	1	0.501505	5.72029e-06	0	0.0637067	0	0.171281	0	1	0	1
ORF1ab	3725	N	D	0	1	0	0.390115	0.301091	7.22669e-06	0	0.00226558	0	0.625083	0	1
ORF1ab	3752	M	I	0	1	0	1	0.0376364	0.60902	0.0259605	1	0	1	0	1
ORF1ab	3755	A	T	0	1	0	1	0.0752729	0.0520271	0	0.305495	0	1	0	1
ORF1ab	3757	G	V	0	1	0	0.61693	0.0376364	0.0406944	0	0.01122	1.23762	2.2442e-10	0	1
ORF1ab	3777	Q	R	0	1	0	1	0	0.126477	0.103734	0.014387	0	1	0	1
ORF1ab	3777	Q	H	0	1	0	1	0.0376435	0.608755	0.0259336	1	0	1	0	1
ORF1ab	3796	L	F	0	1	0	1	0	0.500992	0.0518403	0.120068	0	1	0	1
ORF1ab	3800	L	F	0	1	0	1	0.0376364	0.227771	0	0.54708	0	1	0	1
ORF1ab	3829	L	F	0	1	0.1002	0.48182	0.0376364	0.456387	0.0777403	0.699437	0.123001	0.411871	0	1
ORF1ab	3839	K	R	0	1	0	1	0.0188218	0.626493	0.0777605	0.123127	0	1	0	1
ORF1ab	3846	G	S	0	1	0	0.250665	0.376435	3.69147e-07	0	0.00024237	0	0.395019	0	1
ORF1ab	3856	A	V	0	1	0	1	0	0.500984	0	0.547061	0.246305	0.00531363	0	1
ORF1ab	3865	V	I	0	1	0	1	0.0376364	0.227689	0	0.547063	0	1	0	1
ORF1ab	3884	S	L	0	0.64111	0.200602	2.25666e-06	0.0188182	1.01365e-55	4.92483	7.51944e-74	0.615764	0.00558516	3.7037	0.180043
ORF1ab	3885	S	F	0	1	0	0.407132	0.0188182	9.76551e-05	0.440529	1.13719e-06	0.123001	1	0	1
ORF1ab	3890	Q	H	0	1	0	1	0.0752729	0.0518405	0	0.305455	0	1	0	1
ORF1ab	3917	V	G	0	1	0	1	0.0376364	0.22773	0	0.547099	0	1	0	1
ORF1ab	3946	S	L	0	1	0	1	0	0.500984	0.0518403	0.120068	0	1	0	1
ORF1ab	3949	S	N	0	1	0	1	0	0.500996	0.0518269	0.120065	0	1	0	1
ORF1ab	3958	A	V	0	1	0	1	0.0752729	0.199259	0.0259134	0.664835	0	1	0	1
ORF1ab	3961	Q	H	0	1	0	1	0	0.251494	0.0777403	0.0415926	0	1	0	1
ORF1ab	3963	A	V	0	1	0	1	0.0376364	0.608671	0.0259134	1	0	1	0	1
ORF1ab	3975	V	F	0	1	0	1	0.0376435	0.227644	0	0.547044	0	1	0	1
ORF1ab	3983	S	F	0	1	0.1002	0.313163	0.0376435	1	0	0.30544	0	1	1.23457	0.0287853
ORF1ab	3993	R	C	0	1	0	1	0.0376435	0.608639	0.0259134	1	0	1	0	1
ORF1ab	4037	L	F	0	1	0	1	0.0564653	0.108598	0	0.556015	0	1	0	1
ORF1ab	4071	M	I	0	1	0.1002	0.0283795	0.0188182	1.47202e-17	1.63255	9.62583e-26	0.123001	0.0906284	0	1
ORF1ab	4083	T	M	0	1	0	1	0.0376364	1	0.0259202	1	0.123153	0.261361	0	1
ORF1ab	4087	T	I	0	1	0	1	0.0564546	0.108659	0	0.556008	0	1	0	1
ORF1ab	4129	T	I	0	1	0.1002	0.374717	0.0376364	1	0.0518269	1	0	1	0	1
ORF1ab	4140	Q	H	0	1	0.501505	5.70233e-06	0	0.0637407	0	0.171162	0	1	0	1
ORF1ab	4153	S	P	0	1	0	1	0.0752729	0.0518218	0	0.305445	0	1	0	1
ORF1ab	4159	T	I	0	1	0.1002	0.313163	0.0376435	1	0	0.30544	0.123001	0.261627	0	1
ORF1ab	4161	T	I	0	1	0	1	0	0.500996	0.0518269	0.120065	0	1	0	1
ORF1ab	4164	T	I	0	1	0.1002	0.245503	0.0376364	0.608671	0	0.556013	0	1	0	1
ORF1ab	4165	D	A	0	1	0	1	0	0.500996	0.0518269	0.120065	0	1	0	1
ORF1ab	4172	Y	H	0	1	0	1	0.0376364	0.227689	0	0.547063	0	1	0	1
ORF1ab	4178	G	S	0	1	0.200401	0.00802572	0	0.501	0	0.547044	0	1	0	1
ORF1ab	4182	L	F	0	1	0	1	0.0188218	0.377498	0.103654	0.0520915	0	1	0	1
ORF1ab	4207	T	I	0	1	0	1	0.0564546	0.10863	0	0.556013	0	1	0	1
ORF1ab	4211	P	Q	0	1	0	1	0	0.126494	0.103654	0.0144059	0	1	0	1
ORF1ab	4211	P	S	0	1	0.300601	0.000717818	0	0.251494	0	0.556013	0	1	0	1
ORF1ab	4217	T	I	0	1	0	1	0	0.500996	0.0518269	0.120065	0	1	0	1
ORF1ab	4220	P	S	0	1	0	1	0.0564546	0.10863	0	0.556013	0	1	0	1
ORF1ab	4241	M	V	0	1	0	1	0.0376364	0.22773	0	0.547099	0	1	0	1
ORF1ab	4265	T	I	0	1	0	1	0.0376364	0.227689	0	0.547063	0	1	0	1
ORF1ab	4285	A	V	0	1	0	1	0.150574	0.00267916	0	0.0572124	0	1	0	1
ORF1ab	4304	T	I	0	1	0	1	0.0376364	0.227689	0	0.547063	0	1	0	1
ORF1ab	4317	D	E	0	1	0	1	0.0940911	0.0247192	0	0.171174	0	1	0	1
ORF1ab	4334	I	L	0	1	0	1	0	0.251494	0.0777403	0.0415926	0	1	0	1
ORF1ab	4357	A	V	0	1	0	1	0	0.2515	0.0518269	0.277053	0.123001	0.203452	0	1
ORF1ab	4364	T	I	0	1	0	1	0.0376435	0.227685	0	0.54708	0	1	0	1
ORF1ab	4398	S	L	0	1	0	1	0.075287	0.0518014	0	0.30544	0	1	0	1
ORF1ab	4408	A	V	0	1	0	1	0	0.500961	0.0509814	0.112445	0	1	0	1
ORF1ab	4413	P	S	0	1	0	1	0.0358359	0.608826	0	0.555514	0.0993049	0.236822	0	1
ORF1ab	4417	G	Y	0	1	0	1	0	0.063757	0.127453	0.00425078	0	1	0	1
ORF1ab	4418	T	I	0	1	0.097561	1	0.179372	0.19566	0.101963	0.785595	0	0.63387	0	1
ORF1ab	4435	A	V	0	1	0.097561	1	0.323974	0.000135712	0	0.000457928	0.0993049	1	0	1
ORF1ab	4436	G	V	0	1	0.097561	0.368995	0	0.0638349	0.0255037	0.669194	0.3	0.00552089	0	1
ORF1ab	4451	K	N	0	1	0	1	0.0357718	0.228371	0	0.554421	0	1	0	1
ORF1ab	4455	D	Y	0	1	0.097561	0.359877	0.232433	0.385027	0	2.19683e-06	1.88305	1.2923e-12	0	1
ORF1ab	4477	T	I	0	1	0.292683	0.00250217	0.0178731	0.626398	0	0.308069	0	1	0	1
ORF1ab	4483	K	R	0	1	0	1	0.0178795	0.377349	0.101963	0.0461382	0	1	0	1
ORF1ab	4487	A	T	0	1	0	1	0	0.251399	0.0764526	0.0376382	0	1	0	1
ORF1ab	4489	A	V	2.941	0.261741	10.7632	1.33794e-74	0.160858	5.42085e-35	0.30581	1.20305e-16	3.667	1.1977e-07	1.13636	1
ORF1ab	4495	K	N	0	1	0	1	0.0536193	0.109101	0	0.555509	0	1	0	1
ORF1ab	4502	M	V	0	1	0	1	0	0.500936	0.0509684	0.11231	0	1	0	1
ORF1ab	4504	P	S	0	1	0	1	0.0357526	0.228304	0	0.554291	0	1	0	1
ORF1ab	4520	V	I	0	1	0	1	0	0.50094	0	0.554291	0.198216	0.0074216	0	1
ORF1ab	4533	T	I	0	1	0.195503	0.583566	0.732797	1.77848e-11	0	3.05255e-08	0	0.0491254	0	1
ORF1ab	4553	D	V	0	1	0	1	0.0536289	0.109099	0	0.555508	0	1	0	1
ORF1ab	4566	V	I	0	1	0	1	0.0357462	0.228385	0	0.554403	0	1	0	1
ORF1ab	4614	F	L	0	1	0	1	0	0.063676	0.127453	0.0042182	0	1	0	1
ORF1ab	4619	P	L	0	1	0	1	0.0536289	0.354246	0	0.308029	0	1	1.13636	0.0297314
ORF1ab	4620	G	C	0	1	0	1	0.0178763	1	0	0.555509	0.198216	0.0209843	0	1
ORF1ab	4621	S	N	0	1	0	1	0	0.251416	0.0764526	0.0376286	0	1	0	1
ORF1ab	4640	T	I	0	1	0.097561	0.423097	0	0.0321333	0.0255037	0.670711	0.396432	0.000715085	0	1
ORF1ab	4641	R	W	0	1	0	1	0.0357526	0.228304	0	0.554347	0	1	0	1
ORF1ab	4644	T	N	0	1	0	1	0.0715052	0.0521032	0	0.308045	0	1	0	1
ORF1ab	4645	A	V	0	1	0.195312	0.0216008	0.0178763	1	0	0.555508	0	1	0	1
ORF1ab	4659	K	N	0	1	0	1	0.107239	0.0118992	0	0.188184	0	1	0	1
ORF1ab	4668	T	M	0	1	0	1	0.0357462	0.228346	0	0.554309	0	1	0	1
ORF1ab	4669	E	A	0	1	0	1	0.0357462	0.228346	0	0.554309	0	1	0	1
ORF1ab	4671	R	S	0	1	0.0976562	0.24018	0	0.251388	0	0.55551	0.198807	0.0208738	0	1
ORF1ab	4715	P	L	86.765	2.24684e-05	20.8047	1.12053e-186	73.6032	6.28101e-108	61.2656	0.000791285	54.8611	6.91349e-09	81.8182	0.0002111
ORF1ab	4715	P	F	0	1	0	1	0.0179083	1	0.0510334	0.261945	0	1	0	1
ORF1ab	4749	Q	H	0	1	0	1	0.0357526	0.228421	0	0.554347	0	1	0	1
ORF1ab	4772	M	I	0	1	0	1	0.0893655	0.110188	0.0254972	0.67071	0	1	0	1
ORF1ab	4774	A	V	0	1	0.585366	2.87916e-06	0.0178731	0.127448	0	0.103644	0	1	0	1
ORF1ab	4777	G	S	0	1	0	1	0.0357462	0.228385	0	0.554403	0	1	0	1
ORF1ab	4791	A	V	0	1	0.195312	0.00764401	0	0.500932	0	0.554347	0	1	0	1
ORF1ab	4797	V	I	0	1	0.195312	0.0216008	0.0178731	1	0	0.555507	0	1	0	1
ORF1ab	4815	A	V	0	1	0	1	0.0715052	0.0521566	0	0.308045	0	1	0	1
ORF1ab	4818	K	N	0	1	0	1	0	0.126399	0.101963	0.0125965	0	1	0	1
ORF1ab	4826	S	F	0	1	0	0.62726	0.250268	3.20762e-05	0	0.00400583	0	0.625955	0	1
ORF1ab	4828	E	G	0	1	0	0.25794	0	3.58475e-07	0.560652	5.40764e-10	0.099108	0.716575	0	1
ORF1ab	4836	Q	H	0	1	0	1	0	0.500929	0.0509944	0.112272	0	1	0	1
ORF1ab	4841	A	V	0	1	0.292969	0.158314	1.05451	1.28754e-06	0.331464	0.00109012	0.396432	0.318157	0	1
ORF1ab	4858	I	V	0	1	0	1	0	0.50094	0.0509684	0.112291	0	1	0	1
ORF1ab	4883	N	S	0	1	0	0.620708	0	0.000280009	0.331464	6.6151e-07	0	0.619914	0	1
ORF1ab	4906	L	F	0	1	0	1	0.0357526	0.609164	0.0254972	1	0	1	0	1
ORF1ab	4918	A	S	0	1	0	1	0.035759	0.228261	0	0.554328	0	1	0	1
ORF1ab	4958	M	I	0	1	0	1	0	0.500936	0.0509814	0.112253	0	1	0	1
ORF1ab	4964	H	Y	0	1	0	1	0	0.500936	0	0.554384	0.198216	0.00742287	0	1
ORF1ab	4977	A	V	0	1	0	1	0.0357462	0.228424	0	0.554441	0	1	0	1
ORF1ab	4979	V	I	0	1	0	1	0	0.251404	0.0764721	0.0375998	0	1	0	1
ORF1ab	4993	M	I	0	1	0.097561	0.717877	0.0178731	4.32485e-06	0.561081	4.36319e-09	0	0.261832	0	1
ORF1ab	5005	H	Y	5.882	3.77982e-06	0	0.403604	0.23235	0.10543	0.0254907	0.00647556	0.099108	1	0	1
ORF1ab	5021	M	I	0	1	0	1	0.107258	0.0118926	0	0.188209	0	1	0	1
ORF1ab	5035	T	I	0	1	0	1	0.0357462	0.228424	0	0.554328	0	1	0	1
ORF1ab	5036	T	M	0	1	0.0977517	0.306409	0.0178731	0.626387	0	0.308053	0.198216	0.039599	0	1
ORF1ab	5039	S	I	0	1	0	0.620671	0.19671	0.0100669	0	0.0066602	0.198216	0.310446	0	1
ORF1ab	5058	M	I	0	1	0	0.390196	0.268097	0.000165751	0.0254907	0.0173934	0	0.390472	0	1
ORF1ab	5059	V	I	0	1	0	1	0.0536193	0.109101	0	0.555508	0	1	0	1
ORF1ab	5091	A	S	0	1	0	1	0.0357462	0.228424	0	0.554441	0	1	0	1
ORF1ab	5117	H	Y	0	1	0	1	0.0357462	0.228385	0	0.554403	0	1	0	1
ORF1ab	5128	D	G	0	1	0.390244	5.84508e-05	0	0.126399	0	0.308069	0	1	0	1
ORF1ab	5166	G	S	0	1	0	0.403836	0	5.07847e-06	0.433342	6.62575e-07	0.198216	0.676568	0	1
ORF1ab	5172	K	N	0	1	0	1	0.0357462	0.228854	0	0.554854	0	1	0	1
ORF1ab	5193	T	N	0	1	0	1	0.0536193	0.109494	0	0.555501	0	1	0	1
ORF1ab	5196	D	Y	0	1	0	1	0.0536193	0.109494	0	0.555501	0	1	0	1
ORF1ab	5198	T	I	0	1	0	1	0.0715052	0.435059	0.025582	0.670702	0.099108	0.4182	0	1
ORF1ab	5199	K	R	0	1	0	1	0.160858	0.00130941	0	0.0340488	0	1	0	1
ORF1ab	5202	H	L	0	1	0	1	0	0.500872	0.0512164	0.111568	0	1	0	1
ORF1ab	5240	V	L	0	1	0	1	0	0.500922	0	0.554516	0.198216	0.00742541	0	1
ORF1ab	5264	H	Y	0	1	0	1	0.142985	0.002722	0	0.058361	0	1	0	1
ORF1ab	5271	D	Y	0	1	0	1	0.0357462	1	0.0765501	0.342223	0	1	0	1
ORF1ab	5285	D	Y	0	1	0	1	0.0357462	0.228463	0	0.554478	0	1	0	1
ORF1ab	5308	W	C	0	1	0.195312	0.0215972	0.0178731	1	0	0.555508	0	1	0	1
ORF1ab	5314	E	D	0	1	0	1	0.071518	0.199752	0	0.175979	0.099108	0.362889	0	1
ORF1ab	5342	A	V	0	1	0	0.0017166	1.28686	5.7715e-18	0.101963	3.00859e-09	0.099108	0.0134797	0	1
ORF1ab	5364	K	R	0	1	0.195122	0.00766027	0	0.500929	0	0.554441	0	1	0	1
ORF1ab	5371	P	L	2.941	0.000197941	0	1	0	0.126416	0.0509684	0.605977	0	1	0	1
ORF1ab	5373	V	I	0	1	0	0.165854	0.0536193	6.95477e-05	0.611933	3.50432e-09	0	0.165071	0	1
ORF1ab	5375	N	Y	0	1	0	1	0	0.500932	0.0509944	0.112215	0	1	0	1
ORF1ab	5377	P	S	0	1	0	1	0.0536193	0.674932	0.0510074	1	0	1	0	1
ORF1ab	5378	G	C	0	1	0	1	0.0357462	0.609222	0.0255102	1	0	1	0	1
ORF1ab	5398	S	A	0	1	0	1	0.0893655	0.110212	0.0254972	0.670711	0	1	0	1
ORF1ab	5398	S	L	0	1	0	1	0.0178731	0.37732	0.101989	0.0460812	0	1	0	1
ORF1ab	5401	P	L	0	1	0	1	0.0178795	0.626404	0.0764916	0.112649	0	1	0	1
ORF1ab	5402	P	S	0	1	0.0976562	0.473184	0.0357462	0.45618	0.101963	0.233354	0	1	0	1
ORF1ab	5404	S	G	0	1	0.195122	0.0216417	0.0178763	1	0	0.555507	0	1	0	1
ORF1ab	5424	S	I	0	1	0.292683	0.000669553	0	0.251393	0	0.555507	0	1	0	1
ORF1ab	5451	T	I	0	1	0	1	0.0357462	0.112641	0.203978	0.00351806	0	1	0	1
ORF1ab	5453	R	K	0	1	0	1	0	0.251399	0.0764916	0.0375807	0	1	0	1
ORF1ab	5465	T	I	0	1	0.097561	0.519715	0	0.00821883	0.178435	0.00267759	0	1	0	1
ORF1ab	5490	S	L	0	1	0	1	0	0.500936	0.0509814	0.112253	0	1	0	1
ORF1ab	5493	V	F	0	1	0	1	0.0893655	0.27011	0.0509814	1	0	1	0	1
ORF1ab	5496	P	S	0	1	0	1	0.0714924	1	0.101963	0.454327	0	1	0	1
ORF1ab	5500	L	F	0	1	0	0.163074	0.446828	9.36867e-09	0	5.3333e-05	0	0.163572	0	1
ORF1ab	5511	V	L	0	1	0	1	0	0.251399	0	0.555507	0.297324	0.000638492	0	1
ORF1ab	5517	V	I	0	1	0	1	0	0.500936	0.0509814	0.112253	0	1	0	1
ORF1ab	5528	D	Y	5.882	3.59615e-08	0.097561	0.47353	0.0357462	0.45618	0	0.103644	0	1	0	1
ORF1ab	5530	G	C	1.471	1	0	1	0.0893655	0.110164	0	0.188177	0	1	1.13636	0.0442677
ORF1ab	5532	A	V	0	1	0	1	0	0.126405	0.101963	0.0125922	0	1	0	1
ORF1ab	5532	A	S	0	1	0	1	0	0.251404	0.0764721	0.0375998	0	1	0	1
ORF1ab	5534	V	I	0	1	0	1	0.0536193	0.109101	0	0.555508	0	1	0	1
ORF1ab	5548	Y	H	0	1	0	1	0.0357462	0.228307	0	0.554328	0	1	0	1
ORF1ab	5550	V	L	0	1	0	0.635676	0.0178731	0.00112302	0.356779	2.29021e-06	0	0.633765	0	1
ORF1ab	5557	M	I	0	1	0	1	0.0536193	0.109073	0	0.555508	0	1	0	1
ORF1ab	5560	S	G	0	1	0	1	0	0.25141	0	0.555508	0.297324	0.000638165	0	1
ORF1ab	5562	P	L	0	1	0.097561	0.240393	0.035759	0.609106	0	0.555508	0	1	0	1
ORF1ab	5571	V	F	0	1	0	1	0	0.251405	0.0764916	0.0375903	0	1	0	1
ORF1ab	5574	T	I	0	1	0	1	0.0714924	0.0521404	0	0.308069	0	1	0	1
ORF1ab	5577	Y	H	0	1	0.487805	2.8374e-05	0	0.0321255	0.0254972	0.67071	0	1	0	1
ORF1ab	5578	P	S	0	1	0	1	0.0357462	0.228424	0	0.554441	0	1	0	1
ORF1ab	5584	D	Y	0	1	0	1	0.142985	0.016947	0.0255102	0.287957	0	1	0	1
ORF1ab	5602	S	Y	0	1	0	1	0.0357462	0.228463	0	0.554478	0	1	0	1
ORF1ab	5614	H	Y	0	1	0.487805	0.00150299	0.0178763	0.0125272	0.0509944	0.354901	0.297324	0.0623902	0	1
ORF1ab	5620	A	S	0	1	0.097561	0.306883	0.0357462	1	0.0254972	1	0	1	0	1
ORF1ab	5621	L	P	0	1	0	0.257862	0.411081	4.12794e-08	0	0.000169628	0	0.256561	0	1
ORF1ab	5626	A	S	0	1	0	1	0.0357462	0.22862	0	0.554628	0	1	0	1
ORF1ab	5632	A	T	0	1	0	1	0	0.500918	0.0510465	0.112063	0	1	0	1
ORF1ab	5643	E	D	0	1	0	1	0.0357462	0.689212	0.0255297	0.670706	0.297324	0.0104783	0	1
ORF1ab	5649	L	F	0	1	0	1	0	0.251393	0.0765111	0.0375616	0	1	0	1
ORF1ab	5662	A	V	0	1	0	1	0.0357462	0.228346	0	0.554366	0	1	0	1
ORF1ab	5672	V	L	0	1	0	1	0.0357462	0.456192	0.127453	0.0462262	0	1	0	1
ORF1ab	5680	V	F	0	1	0	1	0	0.500948	0.0509684	0.112329	0	1	0	1
ORF1ab	5688	P	S	0	1	0	1	0	0.0162409	0.178389	0.000473345	0	1	0	1
ORF1ab	5689	E	D	0	1	0	1	0.0357462	0.228307	0	0.554328	0	1	0	1
ORF1ab	5703	A	V	0	1	0.097561	0.240319	0.0357462	0.609111	0	0.555508	0	1	0	1
ORF1ab	5704	T	I	0	1	0	1	0.0357462	0.609111	0	0.555508	0.099108	0.2369	0	1
ORF1ab	5706	Y	H	0	1	0	1	0	0.50094	0	0.554328	0.198216	0.00741907	0	1
ORF1ab	5716	R	C	0	1	0	0.00251316	1.1975	3.72138e-17	0.101937	3.41677e-08	0	0.00252211	0	1
ORF1ab	5720	Y	C	0	1	0.292683	0.00250092	0	0.12641	0.0254842	1	0	1	0	1
ORF1ab	5737	T	I	0	1	0.195312	0.0406928	0	0.126405	0.0509684	0.605977	0	1	0	1
ORF1ab	5752	L	F	0	1	0	1	0	0.126405	0.101937	0.012605	0	1	0	1
ORF1ab	5756	I	T	0	1	0	1	0.179244	0.000609837	0	0.020281	0	1	0	1
ORF1ab	5774	D	V	0	1	0	1	0	0.501042	0	0.553819	0.198216	0.0074534	0	1
ORF1ab	5784	K	R	0	1	0	1	0	0.251562	0.0764526	0.0378804	0	1	0	1
ORF1ab	5790	D	N	0	1	0	1	0	0.501037	0	0.553837	0.198216	0.00745212	0	1
ORF1ab	5792	S	L	0	1	0	0.397054	0.16158	1	0.203874	0.327813	0.099108	1	0	1
ORF1ab	5798	M	V	0	1	0.0976562	0.473911	0.10772	0.0592825	0	0.10363	0	1	0	1
ORF1ab	5799	F	V	0	1	0	1	0.0359066	0.22728	0	0.553837	0	1	0	1
ORF1ab	5803	V	F	0	1	0	1	0	0.00213776	0.254842	1.81782e-05	0	1	0	1
ORF1ab	5805	T	M	0	1	0.0976562	0.520049	0.10772	0.162567	0.0254842	0.281365	0	1	0	1
ORF1ab	5809	S	L	1.471	0.145968	0	0.165976	0.448914	1.54626e-06	0	1.88403e-05	0.099108	0.726024	0	1
ORF1ab	5828	P	L	0	0.00250844	0.293255	1.12993e-40	0.341113	6.49431e-288	25.3571	0	7.24206	0.0171869	0	0.000310498
ORF1ab	5848	K	N	0	1	0	1	0.0178731	0.0406511	0.203874	0.00100117	0	1	0	1
ORF1ab	5853	P	L	0	1	0	1	0.0357462	0.228307	0	0.554328	0	1	0	1
ORF1ab	5854	T	I	0	1	0	1	0.0357462	1	0.0509684	1	0.099108	0.362787	0	1
ORF1ab	5865	Y	C	0	0.00257832	0.292683	1.83126e-41	0.321716	3.39687e-296	25.7456	0	7.53221	0.0281233	0	0.000317646
ORF1ab	5874	T	A	0	1	0	1	0	0.0162385	0.178389	0.000473628	0	1	0	1
ORF1ab	5892	A	V	0	1	0	1	0.0536193	0.354355	0.0254972	1	0	1	0	1
ORF1ab	5894	V	L	0	1	0	0.620749	0.0357462	0.0240417	0	0.00666176	1.09019	1.22674e-10	0	1
ORF1ab	5900	M	I	0	1	0	1	0.125112	0.0964907	0.0509944	0.726782	0	1	0	1
ORF1ab	5912	T	I	0	1	0	1	0.0536193	0.109101	0	0.555509	0	1	0	1
ORF1ab	5919	R	K	0	1	0	1	0.0357462	0.228307	0	0.554328	0	1	0	1
ORF1ab	5922	A	V	0	1	0	1	0.0536289	0.51152	0.152905	0.0688309	0	1	0	1
ORF1ab	5940	I	V	0	1	0	1	0	0.0636714	0.127453	0.00422	0	1	0	1
ORF1ab	5940	I	T	0	1	0	1	0.0715052	0.052121	0	0.308037	0	1	0	1
ORF1ab	5941	T	I	0	1	0	1	0.0357526	1	0.0509814	0.605943	0	1	0	1
ORF1ab	5947	Q	H	0	1	0	1	0	0.251404	0.0764721	0.0375998	0	1	0	1
ORF1ab	5951	H	Y	1.471	0.0287119	0.097561	0.367589	0	0.063676	0.0764721	0.342354	0	1	0	1
ORF1ab	5953	S	G	0	1	0	1	0	0.500936	0.0509814	0.112253	0	1	0	1
ORF1ab	5956	T	I	0	1	0	1	0	0.50094	0.0509684	0.112291	0	1	0	1
ORF1ab	5968	P	L	0	1	0.195122	0.0407675	0.0357462	1	0	0.308053	0	1	0	1
ORF1ab	5971	P	L	0	1	0	1	0	0.500926	0.0509944	0.112292	0	1	0	1
ORF1ab	5984	G	C	0	1	0	1	0.0178731	1	0.0509814	0.261559	0	1	0	1
ORF1ab	5997	M	I	0	1	0	1	0.0357462	1	0.0254972	1	0.099108	0.30272	0	1
ORF1ab	6038	T	I	0	1	0.0976562	0.306624	0.0536193	0.354355	0	0.308045	0	1	0	1
ORF1ab	6039	G	S	0	1	0	1	0	0.50094	0.0509684	0.112291	0	1	0	1
ORF1ab	6044	A	V	0	1	0.195122	0.040761	0.0178731	0.626409	0.0254842	1	0	1	0	1
ORF1ab	6046	P	L	0	1	0	1	0.0178731	0.377348	0.101937	0.0461237	0	1	0	1
ORF1ab	6065	P	S	0	1	0	1	0	0.12641	0.0764526	0.112674	0.099108	0.302676	0	1
ORF1ab	6075	I	T	5.882	7.16084e-08	0	1	0.0714924	1	0	0.0583402	0	1	0	1
ORF1ab	6082	L	F	0	1	0	1	0.0714924	0.0521404	0	0.308045	0	1	0	1
ORF1ab	6098	T	I	0	1	0	1	0.0357462	0.228346	0	0.554366	0	1	0	1
ORF1ab	6102	L	F	0	1	0.488281	0.000473526	0.0536289	0.511505	0.0254842	0.288004	0	1	0	1
ORF1ab	6107	V	L	0	1	0	0.614565	0.196639	0.000294994	0	0.020317	0	0.614857	0	1
ORF1ab	6128	P	L	0	1	0	1	0.125112	0.0319642	0.0254907	0.281829	0	1	0	1
ORF1ab	6129	E	D	0	1	0	1	0.0714924	0.0521583	0	0.308085	0	1	0	1
ORF1ab	6130	R	C	0	1	0	1	0.125112	0.0319965	0.0255037	0.281878	0	1	0	1
ORF1ab	6131	T	I	0	1	0.682927	1.19092e-06	0.0357526	0.183358	0	0.0339144	0	1	0	1
ORF1ab	6139	A	V	0	1	0	1	0	0.500929	0	0.554347	0.198216	0.00742541	0	1
ORF1ab	6142	F	Y	0	1	0	1	0.0178731	1	0.0510204	0.261599	0	1	0	1
ORF1ab	6150	A	V	0	1	0	0.396964	0.321716	1.6679e-06	0	0.000794673	0	0.395746	0	1
ORF1ab	6158	F	L	0	1	0.0976562	4.20134e-05	0.125112	2.33803e-30	2.57587	2.09796e-19	3.46878	1.1766e-08	0	0.629948
ORF1ab	6166	M	I	0	1	0	1	0	0.500925	0.0510204	0.112139	0	1	0	1
ORF1ab	6175	T	I	0	1	0	0.403742	0.268097	0.00953825	0.0255037	0.00648269	0.297324	0.221799	0	1
ORF1ab	6199	A	S	0	1	0	1	0	0.50094	0.0509814	0.112272	0	1	0	1
ORF1ab	6212	V	F	0	1	0	1	0	0.251404	0.0764721	0.0375998	0	1	0	1
ORF1ab	6214	R	C	0	1	0	1	0.0536193	0.109101	0	0.555508	0	1	0	1
ORF1ab	6215	V	F	0	1	0	1	0.0536193	0.354355	0	0.308045	0	1	1.14943	0.0293998
ORF1ab	6218	T	I	0	1	0	1	0.0357462	0.228346	0	0.554366	0	1	0	1
ORF1ab	6222	P	S	0	1	0	0.620754	0.0178731	0.00377748	0	0.00666472	1.1893	1.89315e-12	0	1
ORF1ab	6225	G	D	0	1	0.195122	0.00765634	0	0.50094	0	0.554328	0	1	0	1
ORF1ab	6241	V	F	0	1	0	1	0	0.251404	0.0509814	0.261559	0.099108	0.236918	0	1
ORF1ab	6245	A	V	0	1	0.195122	0.000215661	0	1.00532e-43	3.67066	1.3967e-59	0.198216	0.000214119	3.40909	0.104866
ORF1ab	6252	P	S	0	1	0	1	0	0.12641	0.0509684	0.60596	0.198216	0.0395736	0	1
ORF1ab	6270	D	G	0	1	0.195122	0.040774	0	0.12641	0.0254907	1	0.099108	0.30272	0	1
ORF1ab	6274	K	N	0	1	0	1	0.0536193	0.354355	0.0254972	1	0	1	0	1
ORF1ab	6279	Q	H	0	1	0	1	0.0178731	1	0.0509814	0.261559	0	1	0	1
ORF1ab	6280	P	S	0	1	0	1	0.0536193	0.109101	0	0.555508	0	1	0	1
ORF1ab	6288	I	V	0	1	0	1	0.0357462	0.228385	0	0.554403	0	1	0	1
ORF1ab	6296	A	V	0	1	0	1	0.0893655	0.11014	0.0254842	0.670712	0	1	0	1
ORF1ab	6301	K	R	0	1	0	1	0	0.50094	0.0509684	0.112291	0	1	0	1
ORF1ab	6334	L	F	0	1	0	1	0.0536289	0.67493	0.0255102	0.669933	0.099108	0.362915	0	1
ORF1ab	6337	P	S	0	1	0	1	0.0357526	0.228421	0	0.554403	0	1	0	1
ORF1ab	6354	P	L	0	1	0	1	0	0.501103	0.0519615	0.112236	0	1	0	1
ORF1ab	6355	A	V	0	1	0	1	0.0366838	0.226111	0	0.554226	0	1	0	1
ORF1ab	6368	P	S	0	1	0	1	0.165077	0.00861204	0.0259808	0.180168	0	1	0	1
ORF1ab	6376	P	L	0	1	0	1	0.0366435	0.225978	0	0.554419	0	1	0	1
ORF1ab	6380	H	Y	0	1	0	1	0.036704	0.225902	0	0.554149	0	1	0	1
ORF1ab	6397	T	M	0	1	0	1	0	0.501296	0.0519346	0.113001	0	1	0	1
ORF1ab	6407	A	V	0	1	0	0.390097	0.286478	0.000137888	0.0259943	0.0164635	0	0.390133	0	1
ORF1ab	6418	L	F	0	1	0.196657	0.123209	0.0925412	0.26685	0	0.103622	0	1	0	1
ORF1ab	6426	M	I	0	1	0	1	0.0372024	1	0.0519615	1	0.099108	0.371053	0	1
ORF1ab	6461	V	F	0	1	0	1	0	0.0163216	0.178435	0.000481065	0	1	0	1
ORF1ab	6464	K	N	0	1	0	1	0.0179533	0.626555	0.0509814	0.606358	0.099108	0.303261	0	1
ORF1ab	6471	Q	H	0	1	0	1	0.0359002	0.608412	0.0254842	1	0	1	0	1
ORF1ab	6474	V	L	0	1	0.195122	0.323962	0.143421	1.12723e-06	0.229416	0.0086617	3.36967	9.51409e-24	0	1
ORF1ab	6485	T	I	0	1	0	1	0.10745	0.0118199	0	0.188247	0	1	0	1
ORF1ab	6500	T	I	0	1	0	1	0.0178859	0.626432	0.0254842	1	0.198216	0.039599	0	1
ORF1ab	6517	P	S	0	1	0	1	0.0357846	0.60893	0	0.55551	0.099108	0.237011	0	1
ORF1ab	6528	G	D	0	1	0	1	0	0.501175	0.0509684	0.113412	0	1	0	1
ORF1ab	6533	A	V	0	1	0	1	0	0.0639146	0.0509684	1	0.297324	0.00565058	0	1
ORF1ab	6543	D	Y	0	1	0	1	0.036036	0.226386	0	0.553479	0	1	0	1
ORF1ab	6544	A	V	0	1	0	1	0.0720721	0.43319	0.0509684	1	0	1	0	1
ORF1ab	6559	I	L	0	1	0	1	0.0540735	0.107666	0	0.555527	0	1	0	1
ORF1ab	6566	T	K	0	1	0	1	0	0.251749	0	0.555532	0.297324	0.000647077	0	1
ORF1ab	6579	V	F	0	1	0	0.109491	0.036062	7.85855e-07	0.73923	2.74863e-11	0.099108	0.520817	0	1
ORF1ab	6580	D	Y	0	1	0	1	0	0.0323247	0.152905	0.00145053	0	1	0	1
ORF1ab	6581	G	S	0	1	0	0.636205	0	7.60662e-05	0.382263	7.90194e-08	0	0.634262	0	1
ORF1ab	6587	R	K	0	1	0	1	0.0541321	0.107455	0	0.555532	0	1	0	1
ORF1ab	6595	I	V	0	1	0	1	0.0178859	1	0	0.55551	0.198216	0.0209948	0	1
ORF1ab	6596	T	I	0	1	0	1	0.0536577	0.354131	0.0254842	1	0	1	0	1
ORF1ab	6606	S	F	0	1	0	1	0	0.500952	0.0509684	0.112349	0	1	0	1
ORF1ab	6623	A	V	0	1	0	1	0.0357846	1	0.0509684	0.606063	0	1	0	1
ORF1ab	6624	V	L	0	1	1.46341	4.07495e-12	0.0536769	0.00180324	0.0764526	0.066417	0	0.251594	0	1
ORF1ab	6657	P	L	0	1	0	1	0.0178795	1	0.0510074	0.261484	0	1	0	1
ORF1ab	6669	A	V	0	1	0	0.0136847	0.96532	1.26414e-16	0.0255232	7.83157e-09	0	0.0134221	0	1
ORF1ab	6670	M	I	0	1	0	1	0.0357526	0.228616	0	0.554534	0	1	0	1
ORF1ab	6671	D	N	0	1	0	0.251517	0.375402	1.82047e-07	0	0.000265557	0	0.251592	0	1
ORF1ab	6671	D	Y	0	1	0	1	0.0715052	0.0521923	0	0.308125	0	1	0	1
ORF1ab	6673	F	L	0	1	0	1	0	0.500922	0.0510465	0.112082	0	1	0	1
ORF1ab	6686	H	Y	0	1	0	1	0.0178731	0.626365	0.0255363	1	0.198216	0.0396245	0	1
ORF1ab	6712	E	K	0	1	0	1	0.0536193	0.109213	0	0.555506	0	1	0	1
ORF1ab	6713	S	L	1.471	0.0230411	0	1	0.0536193	0.354461	0	0.308093	0	1	0	1
ORF1ab	6719	D	Y	0	1	0	1	0.178731	0.000621692	0	0.0370473	0	1	0	1
ORF1ab	6724	D	Y	0	1	0	1	0.0536193	0.109297	0	0.555504	0	1	0	1
ORF1ab	6735	A	V	0	1	0	1	0	0.500923	0	0.55459	0.198216	0.00743557	0	1
ORF1ab	6764	S	F	0	1	0	1	0.0178955	1	0.0509814	0.261942	0	1	0	1
ORF1ab	6769	V	F	0	1	0	1	0.035791	0.228087	0	0.554158	0	1	0	1
ORF1ab	6772	V	L	0	1	0	0.0199954	0.769644	7.1331e-09	0	4.01587e-09	0.594648	0.312213	0	1
ORF1ab	6773	T	I	0	1	0	1	0.0536865	0.108943	0	0.555512	0	1	0	1
ORF1ab	6784	W	L	0	1	0	1	0	0.500953	0.0509814	0.112445	0	1	0	1
ORF1ab	6794	Y	C	0	1	0	1	0	0.500941	0.0509944	0.112368	0	1	0	1
ORF1ab	6795	P	S	0	1	0	1	0.0536673	0.109088	0	0.555509	0	1	0	1
ORF1ab	6810	P	S	0	1	0.195695	0.00761807	0	0.500929	0	0.55429	0	1	0	1
ORF1ab	6812	L	F	0	1	0	1	0.0357526	0.609164	0.0254842	1	0	1	0	1
ORF1ab	6815	M	I	0	1	0.0978474	0.239753	0.0357526	0.609164	0	0.55551	0	1	0	1
ORF1ab	6826	Q	K	0	1	0	1	0.160887	0.00129828	0	0.0338879	0	1	0	1
ORF1ab	6831	S	R	0	1	0	0.0199927	0.0357526	1.85717e-11	0.994391	4.37642e-11	0.792864	0.0685368	0	1
ORF1ab	6832	A	V	0	1	0	1	0.0715052	0.434705	0.0509814	1	0	1	0	1
ORF1ab	6833	T	I	0	1	0.0978474	0.366778	0.0178763	0.377321	0.0254907	0.66981	0.198216	0.0622796	0	1
ORF1ab	6875	G	R	0	1	0	1	0.0536193	0.354531	0.0255167	1	0	1	0	1
ORF1ab	6887	L	F	0	1	0	1	0.0357462	0.228463	0	0.554422	0	1	0	1
ORF1ab	6891	T	M	0	1	0.0977517	0.239985	0.0357462	0.60925	0	0.555507	0	1	0	1
ORF1ab	6911	G	C	0	1	0	1	0.0536193	0.35439	0	0.308061	0.099108	0.302743	0	1
ORF1ab	6924	L	F	0	1	0	1	0.0357526	0.609164	0	0.555507	0.099108	0.236974	0	1
ORF1ab	6929	M	I	0	1	0	1	0	0.500929	0.0510074	0.112177	0	1	0	1
ORF1ab	6932	P	S	0	1	0.097561	0.600237	0.125134	0.209882	0	0.0370659	0.198216	0.211042	0	1
ORF1ab	6938	T	I	0	1	0	1	0.035759	0.609106	0.0254972	1	0	1	0	1
ORF1ab	6949	T	I	0	1	0	1	0.0357526	0.60922	0.0255102	1	0	1	0	1
ORF1ab	6958	K	R	0	1	0.78125	0.00164122	0.19671	0.564117	0.153022	0.306822	0.198216	1	0	1
ORF1ab	6961	L	H	0	1	0	1	0	0.0162566	0.178891	0.000472257	0	1	0	1
ORF1ab	6963	G	C	0	1	0	1	0	0.126456	0.102171	0.0125927	0	1	0	1
ORF1ab	6965	V	A	0	1	0	1	0.0179244	1	0.0511247	0.261335	0	1	0	1
ORF1ab	6980	K	N	0	1	0.0978474	1	0.197522	0.00239248	0	0.0114483	0	0.6161	0	1
ORF1ab	6993	T	I	0	1	0	1	0.125606	0.00566649	0	0.103644	0	1	0	1
ORF1ab	7013	P	L	0	1	0	1	0	0.251418	0.0766675	0.0376496	0	1	0	1
ORF1ab	7014	R	N	0	1	0	1	0.0179308	0.377353	0.102223	0.0461836	0	1	0	1
ORF1ab	7032	T	I	0	1	0	1	0.0358102	0.228819	0	0.554702	0	1	0	1
ORF1ab	7036	Q	H	0	1	0	1	0	0.251342	0.0767263	0.0374378	0	1	0	1
ORF1ab	7063	G	V	0	1	0	0.174246	0.0178795	1.88448e-07	0.715015	9.12804e-13	0	0.172272	0	1
ORF1ab	7065	I	T	0	1	0	1	0	0.251357	0.0766088	0.0375237	0	1	0	1
ORF1ab	7085	R	I	0	1	0	1	0.125156	0.00567965	0	0.103644	0	1	0	1
ORF1ab	7086	V	F	0	1	0	1	0	0.500932	0.0509944	0.112215	0	1	0	1
ORF1ab	7092	V	F	0	1	0	1	0.0357462	0.609111	0	0.555508	0.099108	0.2369	0	1
S	5	L	F	0	1	0.481232	0.831482	0.445587	0.0902193	0.79602	0.0286211	0.595238	0.827726	0	1
S	8	L	V	0	1	1.53551	8.61992e-18	0	3.4175e-05	0	0.00230097	0	0.638675	0	1
S	10	L	I	0	1	0	1	0	0.500495	0.0497265	0.111111	0	1	0	1
S	14	Q	H	0	1	0	1	0.0342642	0.233999	0	1	0	1	0	1
S	18	L	F	0	1	0.0960615	1	0.222793	0.057193	0.0994283	0.453998	0	0.393962	0	1
S	21	R	I	0	1	0	1	0.154189	0.00951079	0	0.0369352	0.0993049	0.581806	0	1
S	22	T	I	0	1	0	1	0.0342759	1	0.0745898	0.341482	0	1	0	1
S	26	P	L	0	1	0	1	0.0685871	0.0546394	0	0.308515	0	1	0	1
S	27	A	S	0	1	0	1	0.0342994	1	0.0745898	0.341564	0	1	0	1
S	27	A	V	0	1	0	1	0	0.125751	0.0497265	0.605004	0.198413	0.0373707	0	1
S	28	Y	H	0	1	0.191939	0.0210825	0	0.250746	0	0.5555	0.0992063	0.230355	0	1
S	29	T	I	0	1	0	0.63394	0.0685518	0.121159	0.174043	0.282237	0.396825	0.031382	0	1
S	49	H	Y	0	1	2.11742	8.55799e-17	0.017138	2.19898e-08	0.149328	0.0916326	0.297619	0.747187	0	1
S	50	S	L	0	1	1.2476	6.06077e-10	0	2.25765e-06	0	0.000464525	0.694444	0.00081808	0	1
S	54	L	F	0	1	0	0.616097	0.119966	0.570625	0.099552	1	0.0992063	1	0	1
S	64	W	L	0	1	0	1	0.0342642	0.234154	0	1	0	1	0	1
S	69	H	Y	0	1	0	1	0	0.250718	0.074664	0.0369358	0	1	0	1
S	71	S	F	0	1	0	1	0	0.125722	0.0995272	0.0123048	0	1	0	1
S	76	T	I	0	1	0.0959693	0.303262	0.0342642	1	0	0.308597	0.0992063	0.294625	0	1
S	77	K	M	0	1	0.192123	0.00743816	0	0.500484	0	1	0	1	0	1
S	80	D	Y	0	1	0	1	0.0171321	0.625729	0.0746083	0.111001	0	1	0	1
S	90	V	F	0	1	0	1	0.0513963	0.359535	0.0248694	1	0	1	0	1
S	95	T	I	0	1	0	1	0.0685284	0.439092	0.0497389	1	0	1	0	1
S	98	S	F	0	1	0.0960615	0.514265	0.0513963	0.72762	0.0994777	0.453572	0	1	0	1
S	102	R	I	0	1	0	1	0.0514139	0.113118	0	0.5555	0	1	0	1
S	120	V	I	0	1	0	1	0.0514051	0.11312	0	0.5555	0	1	0	1
S	128	I	F	0	1	0	1	0	0.250722	0	0.5555	0.297619	0.00058202	0	1
S	138	D	H	0	1	0	1	0.017135	0.220096	0.0497884	1	0.297619	0.00960191	0	1
S	138	D	Y	0	1	0.287908	0.000643146	0	0.250718	0	0.5555	0	1	0	1
S	142	G	A	0	1	0	1	0.0513963	0.113376	0	0.555501	0	1	0	1
S	143	V	F	0	1	0	1	0	0.500476	0.0497636	0.111111	0	1	0	1
S	145	Y	H	0	1	0	1	0.017135	0.07136	0.149328	0.0195684	0.0992063	0.502626	0	1
S	146	H	Y	0	1	0	0.390451	0.0171321	0.000564655	0.373227	7.48762e-07	0	0.638697	0	1
S	146	H	R	0	1	0	1	0.0513963	0.113263	0	0.5555	0	1	0	1
S	152	W	L	0	1	0	1	0	0.500479	0.0497512	0.111037	0	1	0	1
S	153	M	T	0	1	0.192123	0.0210332	0.0171321	1	0	0.5555	0	1	0	1
S	157	F	S	0	1	0	1	0	0.500479	0.0497636	0.111056	0	1	0	1
S	176	L	F	0	1	0	1	0.0514315	0.677901	0	0.176798	0.0992063	0.353674	1.17647	0.03475
S	181	G	V	0	1	0.0960615	0.303446	0.0171674	0.625744	0.0498256	0.60484	0	1	0	1
S	197	I	V	1.389	0.0353555	0	1	0.0687049	0.438903	0	0.187797	0	1	1.17647	0.0416267
S	214	R	L	0	1	0	1	0	0.500521	0.049776	0.11124	0	1	0	1
S	216	L	F	0	1	0	1	0.0343525	0.233494	0	0.555353	0	1	0	1
S	221	S	L	0	1	0	1	0	0.125765	0	0.308515	0.396825	4.8764e-05	0	1
S	239	Q	K	0	1	0	1	0.154533	0.00143671	0	0.0342171	0	1	0	1
S	243	A	S	0	1	0.191939	0.0398213	0	0.125781	0.0497389	0.60507	0	1	0	1
S	245	H	Y	0	1	0	1	0.051458	0.359193	0.0248633	1	0	1	0	1
S	254	S	F	0	1	0.191939	0.211712	0.137151	0.0579447	0	0.0369374	0	1	0	1
S	255	S	F	0	1	0	1	0.0344175	1	0	0.176647	0.301508	0.00500071	0	1
S	258	W	L	0	1	0	1	0	0.250626	0.0499875	0.261214	0.103413	0.223664	0	1
S	261	G	V	0	1	0	1	0.0897022	0.112285	0.0249875	0.671365	0	1	0	1
S	262	A	T	0	1	0	1	0	0.126001	0	0.305536	0.489596	2.47108e-05	0	1
S	271	Q	R	0	1	0.19305	0.00791873	0	0.500742	0	0.548479	0	1	0	1
S	281	E	V	0	1	0.192308	0.00803794	0	0.500861	0	0.547972	0	1	0	1
S	289	V	I	0	1	0	1	0.0890155	0.0256435	0	0.17257	0	1	0	1
S	323	T	I	0	1	0	1	0	0.500545	0.0498753	0.111742	0	1	0	1
S	330	P	S	0	1	0	1	0.0171674	0.376273	0.0995272	0.045329	0	1	0	1
S	338	F	L	0	1	0	1	0.0514139	0.113203	0	0.5555	0	1	0	1
S	354	N	D	0	1	0.191939	0.00745741	0	0.500484	0	1	0	1	0	1
S	367	V	F	0	1	0.288184	0.134184	0.171762	0.198126	0.0248818	0.0277854	0.0992063	1	0	1
S	384	P	L	0	1	0	1	0.0343466	0.612969	0.0249066	1	0	1	0	1
S	414	Q	E	0	1	0	1	0	0.0317337	0.14944	0.00136901	0	1	0	1
S	439	N	K	0	1	0	0.390999	0.274678	9.15474e-06	0	0.00229316	0	0.391434	0	1
S	446	G	V	0	1	0	1	0	0.500433	0	0.554171	0.203666	0.00672514	0	1
S	476	G	S	0	1	0	1	0.0172058	0.0397663	0.199253	0.000997184	0	1	0	1
S	478	T	I	0	1	0	1	0.0344175	0.235261	0	0.554429	0	1	0	1
S	483	V	A	0	1	0	0.166685	0	9.87662e-09	0.697385	4.73231e-14	0	0.165568	0	1
S	520	A	S	0	1	0	1	0	0.0158632	0.17452	0.00047716	0	1	0	1
S	522	A	S	0	1	0	1	0.0172117	0.625629	0.0249252	1	0.20141	0.0367591	0	1
S	522	A	V	0	1	0	1	0.0516351	0.113922	0	0.555506	0	1	0	1
S	561	P	L	0	1	0	1	0	0.500494	0	0.555482	0.198413	0.00697152	0	1
S	570	A	V	0	1	0.287908	0.00240283	0.017135	0.625741	0	0.30854	0	1	0	1
S	572	T	I	0	1	0	1	0.03427	1	0.0497141	0.604922	0	1	0	1
S	575	A	S	0	1	0.0959693	0.237346	0.03427	0.613106	0	0.5555	0	1	0	1
S	583	E	D	0	1	0	1	0	0.250754	0.0497141	0.259425	0.0992063	0.23032	0	1
S	594	G	S	0	1	0	1	0	0.500484	0	1	0.198413	0.00697383	0	1
S	611	L	F	0	1	0	1	0.0856604	0.0264477	0	0.176852	0	1	0	1
S	614	D	G	86.111	2.28686e-05	20.6365	1.83711e-191	73.2612	8.79708e-106	61.5193	0.00261298	54.7619	4.77111e-09	81.3953	0.000425237
S	615	V	I	0	1	0	1	0.0513963	0.11315	0	0.5555	0	1	0	1
S	621	P	S	0	1	0	1	0	0.500489	0	1	0.198413	0.00697152	0	1
S	626	A	V	0	1	0	1	0	0.00404481	0	0.0342281	0.892857	1.915e-10	0	1
S	631	P	S	0	1	0	1	0	0.250737	0.0745712	0.0370278	0	1	0	1
S	655	H	Y	0	1	0.0959693	0.514526	0.0342642	0.290997	0.124285	0.126862	0	1	0	1
S	675	Q	H	0	1	0	0.391894	0.222717	0.0268123	0.0994283	0.452914	0	0.391495	0	1
S	677	Q	H	0	1	0	1	0.0342759	0.291019	0.0994283	0.453629	0.198413	0.139429	0	1
S	681	P	L	0	1	0	1	0	0.0631147	0.124285	0.00411011	0	1	0	1
S	688	A	V	0	1	0	1	0.03427	0.233958	0	1	0	1	0	1
S	689	S	I	0	1	0	1	0.03427	0.233958	0	1	0	1	0	1
S	704	S	L	0	1	0	1	0	0.0159482	0.0746083	0.692641	0.396825	0.00138053	0	1
S	706	A	V	0	1	0.0960615	0.556203	0.119945	0.099299	0.0248633	0.287735	0	1	0	1
S	714	I	L	0	1	0	1	0.03427	0.233958	0	1	0	1	0	1
S	716	T	I	0	1	0	1	0.03427	0.233958	0	1	0	1	0	1
S	731	M	I	0	1	0	1	0	0.0631083	0.0746269	0.341414	0.0992063	0.353601	1.16279	0.0351444
S	740	M	I	0	1	0	1	0.0342759	0.233916	0	0.555537	0	1	0	1
S	765	R	L	0	1	0.383877	0.000720178	0.0342818	0.688432	0	0.18783	0	1	0	1
S	765	R	H	0	1	0	1	0.0857045	0.0264235	0	0.176839	0	1	0	1
S	771	A	S	0	1	0	1	0.0514227	0.113088	0	0.5555	0	1	0	1
S	791	T	I	0	1	0.576369	2.64722e-06	0	0.0159413	0	0.103703	0.0992063	0.457267	0	1
S	809	P	S	0	1	0	1	0	0.125726	0.0497636	0.604824	0.198413	0.037359	0	1
S	812	P	S	0	1	0	1	0.0171409	0.625734	0	0.30854	0.297619	0.00218309	0	1
S	829	A	T	0	1	1.44092	9.98074e-17	0	6.74635e-05	0	0.00406968	0	0.630376	0	1
S	831	A	V	0	1	0	0.165168	0.462725	2.93341e-09	0	3.47504e-05	0	0.164329	0	1
S	834	I	T	0	1	0	1	0.0342759	0.233839	0	0.555463	0	1	0	1
S	839	D	Y	0	1	0.0959693	1	0.342818	4.27799e-05	0.0248571	0.0024605	0	0.252552	0	1
S	845	A	S	0	1	0	1	0.0856604	0.27453	0.0497265	1	0	1	0	1
S	846	A	V	1.389	0.0637357	0.0959693	1	0.13708	0.134812	0	0.0203301	0.0992063	1	0	1
S	852	A	V	0	1	0	1	0.0513963	0.113207	0	0.5555	0	1	0	1
S	879	A	S	0	1	0	0.626165	0.222755	0.0007054	0	0.007425	0.0992063	1	0	1
S	892	A	S	0	1	0	1	0.0342642	0.613276	0	0.5555	0.0992063	0.230337	0	1
S	929	S	I	0	1	0	1	0	0.250722	0.0746269	0.0369818	0	1	0	1
S	936	D	Y	0	1	0	0.00928702	0.993831	2.49771e-15	0.0248756	1.14483e-09	0.198413	0.239663	0	1
S	938	L	F	0	1	0	1	0.03427	0.233997	0	1	0	1	0	1
S	939	S	F	0	1	0.0959693	1	0.0685401	0.390484	0.174173	0.120185	0	0.615815	0	1
S	940	S	F	0	1	0	1	0.0171321	0.625718	0.0248818	1	0.198413	0.0373473	0	1
S	941	T	A	0	1	0	1	0.0342642	0.234116	0	1	0	1	0	1
S	943	S	P	0	1	0	0.252604	0.376971	1.24663e-07	0	0.000159323	0	0.252572	0	1
S	943	S	I	0	1	0	1	0.0514051	0.11471	0	0.555505	0	1	0	1
S	976	V	F	0	1	0	1	0.03427	0.233958	0	1	0	1	0	1
S	1020	A	V	0	1	0	1	0.0685518	0.204502	0.0248818	1	0	1	0	1
S	1040	V	F	0	1	0.287908	0.000642507	0	0.250742	0	0.5555	0	1	0	1
S	1063	L	F	0	1	0	1	0.0342642	0.23396	0	1	0	1	0	1
S	1065	V	L	0	1	0	1	0	0.500492	0.0497141	0.111111	0	1	0	1
S	1078	A	S	0	1	0	0.62604	0.171321	0.108867	0.0994283	0.785551	0	0.623542	0	1
S	1078	A	V	0	1	0	1	0.0171321	0.625733	0.0745712	0.111123	0	1	0	1
S	1084	D	Y	0	1	0.383877	5.52894e-05	0	0.125737	0	0.308548	0	1	0	1
S	1091	R	L	0	1	0	1	0.0513963	0.113122	0	0.5555	0	1	0	1
S	1101	H	Y	0	1	0	1	0.0685284	0.438998	0.0248571	0.6707	0.0992063	0.407525	0	1
S	1112	P	S	0	1	0	1	0.0342642	0.23396	0	1	0	1	0	1
S	1124	G	V	0	1	0.191939	0.765245	0	1.78713e-10	0	1.31306e-06	3.21285	6.73513e-33	0	1
S	1133	V	F	0	1	0	1	0.0513963	0.359499	0.0248571	1	0	1	0	1
S	1143	P	L	0	1	0	1	0.0342642	0.613248	0	0.5555	0.0992063	0.23032	0	1
S	1147	S	L	0	1	0	1	0.0513963	0.113263	0	0.5555	0	1	0	1
S	1150	E	D	0	1	0	1	0.0342642	0.234038	0	1	0	1	0	1
S	1162	P	L	0	1	0.0959693	0.363406	0.0685284	0.204409	0	0.17688	0	1	0	1
S	1163	D	G	0	1	0	1	0	0.500484	0	0.5555	0.19861	0.00695999	0	1
S	1165	D	G	0	1	0	1	0.03427	0.233919	0	0.555519	0	1	0	1
S	1167	G	V	0	1	0	1	0.03427	0.233997	0	0.555537	0	1	0	1
S	1176	V	F	0	1	0.191939	0.0397469	0	0.12573	0.0248694	1	0	1	1.17647	0.02789
S	1191	K	N	0	1	0	1	0.0856751	0.274559	0.0248694	0.436531	0.0993049	0.456837	0	1
S	1200	L	F	0	1	0	1	0.0342642	0.234116	0	1	0	1	0	1
S	1202	E	Q	0	1	0	1	0.0342642	0.234116	0	1	0	1	0	1
S	1203	L	F	0	1	0	1	0	0.500479	0.0497636	0.110982	0	1	0	1
S	1216	I	T	0	1	0.191939	0.00745617	0	0.500476	0	1	0	1	0	1
S	1219	G	V	0	1	0	1	0.0514051	0.359568	0.0248818	1	0	1	0	1
S	1219	G	C	0	1	0	1	0.017135	1	0.0497636	0.259057	0	1	0	1
S	1228	V	L	0	1	0.0960615	0.30314	0.03427	1	0.0248942	1	0	1	0	1
S	1229	M	I	0	1	0	1	0.119925	0.00620277	0	0.103705	0	1	0	1
S	1230	V	L	0	1	0	1	0	0.500481	0.0497512	0.111019	0	1	0	1
S	1237	M	I	0	1	0	1	0.0856604	0.274688	0.0497636	1	0	1	0	1
S	1250	C	F	0	1	0.192123	0.0210298	0.0171321	1	0	0.5555	0	1	0	1
S	1254	C	F	0	1	0	1	0	0.250714	0	0.5555	0.297619	0.00058202	0	1
S	1259	D	H	0	1	0	1	0	0.500486	0.0497389	0.111037	0	1	0	1
S	1260	D	N	0	1	0	1	0.0171321	0.376215	0	0.176907	0.396825	0.000226079	0	1
S	1263	P	L	0	1	0.0959693	0.0294436	0.960879	5.60221e-08	0.14918	1.48589e-06	0.694444	0.521004	0	1
S	1264	V	L	1.389	0.0236569	0	1	0.0513963	0.359462	0	0.308564	0	1	0	1
ORF3a	8	F	L	0	1	0	1	0.0336078	0.23737	0	1	0	1	0	1
ORF3a	9	T	K	0	1	0	1	0	0.125425	0.0992063	0.0118597	0	1	0	1
ORF3a	13	V	L	0	0.638353	0.0961538	1.86154e-06	2.80767	9.3165e-34	0.297767	3.99268e-18	0.489716	0.0028711	0	0.644547
ORF3a	14	T	I	1.22	0.276744	0	0.0323331	0.672043	8.03562e-07	0.173654	0.00530834	0	0.0315853	0	1
ORF3a	15	L	F	0	1	0	1	0.0336022	0.237489	0	1	0	1	0	1
ORF3a	21	K	N	0	1	0	1	0.0336022	0.23745	0	1	0	1	0	1
ORF3a	23	A	V	0	1	0.0960615	0.234552	0.0336022	0.615725	0	0.555535	0	1	0	1
ORF3a	24	T	I	0	1	0	1	0.0336022	0.615754	0.0248139	1	0	1	0	1
ORF3a	25	P	L	0	1	0	1	0.0672269	0.0563612	0	0.309578	0	1	0	1
ORF3a	26	S	L	0	1	0	1	0.0168067	0.375698	0.0496401	0.66748	0.195886	0.0589198	0	1
ORF3a	27	D	Y	0	1	0	1	0	0.250425	0.0744417	0.035929	0	1	0	1
ORF3a	30	R	C	0	1	0	1	0.0336078	0.615781	0.0248262	1	0	1	0	1
ORF3a	31	A	T	0	1	0	1	0.0336022	0.454021	0.0248262	0.43768	0.391773	0.00138473	0	1
ORF3a	38	Q	P	0	1	0	1	0	0.125413	0.0993049	0.0118282	0	1	0	1
ORF3a	40	S	L	0	1	0	1	0.0336022	0.237645	0	1	0	1	0	1
ORF3a	42	P	L	0	1	0	1	0.0336022	0.237567	0	1	0	1	0	1
ORF3a	44	G	V	0	1	0	0.624982	0	0.000128241	0.347395	1.78927e-07	0	0.623605	0	1
ORF3a	46	L	F	1.22	0.132032	0	0.25186	0.235215	0.12617	0.0248077	0.00413154	0.489716	0.0266037	0	1
ORF3a	48	V	F	0	1	0	1	0.0840054	0.0274906	0	0.178508	0	1	0	1
ORF3a	53	L	F	0	1	0	1	0.0336022	1	0.0496032	0.603039	0	1	0	1
ORF3a	54	A	S	0	1	0	0.260311	0.38649	9.36407e-07	0.0248016	0.00160133	0	0.258329	0	1
ORF3a	54	A	V	0	1	0	1	0.0504117	0.115747	0	0.55553	0	1	0	1
ORF3a	56	F	C	0	1	0	1	0	0.500279	0.0496032	0.108974	0	1	0	1
ORF3a	57	Q	H	23.171	0.532239	6.43612	5.65936e-69	14.6075	1.82566e-202	52.1599	0	21.3935	2.54541e-05	11.6279	0.00086162
ORF3a	59	A	D	0	1	0.192123	0.00725778	0	0.500281	0	1	0	1	0	1
ORF3a	61	K	N	0	1	0	0.615131	0.15121	0.0343372	0.0496155	0.358215	0	0.615743	0	1
ORF3a	67	K	N	0	1	0	0.632555	0.117627	1	0.0496401	0.166792	0.588813	0.000862749	0	1
ORF3a	69	W	L	0	1	0	1	0	0.250422	0	0.555534	0.29383	0.000582836	0	1
ORF3a	72	A	S	0	1	0	1	0.0504202	0.362659	0.0248016	1	0	1	0	1
ORF3a	74	S	F	0	1	0.0960615	0.299812	0.0504117	0.362698	0	0.309551	0	1	0	1
ORF3a	75	K	E	0	1	0.0960615	0.234552	0	0.250419	0	0.555533	0.196078	0.0197448	0	1
ORF3a	78	H	Y	0	1	0	1	0.0168011	0.625419	0.0496155	0.602977	0.0980392	0.294532	0	1
ORF3a	88	V	A	0	1	0	1	0	0.0315119	0.14881	0.0012928	0	1	0	1
ORF3a	93	H	Y	0	1	0	0.00582358	1.07889	8.02528e-21	0	1.34164e-11	0	0.00581643	0	1
ORF3a	94	L	F	0	1	0	1	0.0336984	0.237065	0	1	0	1	0	1
ORF3a	95	L	F	0	1	0	1	0.0168237	1	0.0496155	0.25528	0	1	0	1
ORF3a	98	A	V	0	1	0	1	0.0336474	0.237201	0	1	0	1	0	1
ORF3a	99	A	V	4.878	0.00137562	0	0.00253409	1.04254	4.1057e-11	0.099231	3.8606e-08	0.195886	0.0891116	0	1
ORF3a	100	G	C	0	1	0	1	0.0504456	0.679876	0	0.178437	0.195886	0.0589463	0	1
ORF3a	108	L	F	0	1	0	1	0.0841184	0.0273847	0	0.178409	0	1	0	1
ORF3a	110	A	V	0	1	0	1	0.0336474	0.237278	0	1	0	1	0	1
ORF3a	125	M	I	0	1	0.192123	0.0388539	0	0.125426	0.0496771	0.602959	0	1	0	1
ORF3a	131	W	C	0	1	0.0960615	0.41429	0.0336304	0.688039	0.0744417	0.403584	0	1	0	1
ORF3a	134	R	L	0	1	0	1	0.0336304	1	0.0248077	1	0	1	1.16279	0.0278853
ORF3a	136	K	E	0	1	0	1	0.0337268	0.237016	0	1	0	1	0	1
ORF3a	144	N	D	0	1	0	1	0.0504796	0.362462	0.0248139	1	0	1	0	1
ORF3a	147	L	F	0	1	0	1	0.0504796	0.362425	0	0.309498	0.0979432	0.294974	0	1
ORF3a	155	D	Y	0	1	0	1	0.0336247	1	0.0496401	0.60296	0	1	0	1
ORF3a	163	V	L	0	1	0	1	0	0.50031	0.0496155	0.10917	0	1	0	1
ORF3a	165	S	F	0	1	0	1	0.016835	0.375757	0.099231	0.0438063	0	1	0	1
ORF3a	171	S	L	0	1	0.288184	0.0761692	0.100959	1	0.0496524	0.358435	0	0.615817	1.14943	0.0823381
ORF3a	172	G	C	0	1	0	1	0.100942	0.169379	0.0496524	1	0	1	0	1
ORF3a	173	D	G	0	1	0	1	0.0336361	0.237438	0	1	0	1	0	1
ORF3a	175	T	I	0	1	0	0.251831	0.151286	0.665529	0.22327	0.35707	0.294118	0.413853	0	1
ORF3a	176	T	I	0	1	0.192308	0.0608997	0	0.062849	0.0496032	0.667615	0	1	1.14943	0.0351196
ORF3a	185	Q	H	0	1	0.0962464	1	0.252016	0.000201671	0	0.00234791	0	0.391534	0	1
ORF3a	189	Y	C	0	1	0	0.164672	0.453629	3.61057e-09	0	3.45342e-05	0	0.164339	0	1
ORF3a	196	G	V	1.22	1	0.288462	0.000830431	1.2271	0.62986	0.124069	1.42875e-20	6.75808	1.55227e-33	6.97674	0.000828438
ORF3a	197	V	I	0	1	0	1	0	0.500281	0.0496278	0.10892	0	1	0	1
ORF3a	213	Q	K	0	1	0.0961538	0.463784	0.0840054	0.277475	0.0248139	0.437641	0	1	0	1
ORF3a	218	Q	R	0	1	0	1	0.0168067	0.125749	0.148846	0.00647893	0	1	0	1
ORF3a	224	G	C	0	1	0.0960615	0.299834	0.0504202	0.362659	0	0.309569	0	1	0	1
ORF3a	239	E	D	1.22	1	0	1	0.0336078	0.615667	0.0248077	1	0	1	0	1
ORF3a	240	P	L	0	1	0.0960615	0.414129	0.0336078	0.688031	0.0744232	0.403491	0	1	0	1
ORF3a	251	G	V	3.659	0.16044	8.34951	0.861328	12.6599	3.91057e-58	2.00943	2.10946e-90	11.1655	0.00232059	5.74713	0.442937
ORF3a	254	G	R	0	1	0	0.615929	0.0336191	0.0392278	0.248016	0.000495344	0	0.615819	0	1
ORF3a	259	V	L	0	1	0.480307	4.45619e-06	0	0.062854	0	0.178522	0	1	0	1
ORF3a	265	D	Y	0	1	0	1	0.0336022	0.237411	0	1	0	1	0	1
ORF3a	269	T	M	0	1	0.192123	0.00725659	0	0.500283	0	1	0	1	0	1
ORF3a	271	T	I	0	1	0	1	0.0336022	0.615697	0.0248077	1	0	1	0	1
ORF3a	273	V	L	0	1	0	1	0.0336022	0.23745	0	1	0	1	0	1
E	9	T	I	0	1	0	1	0.0332668	0.237802	0	1	0	1	0	1
E	24	V	M	0	1	0	1	0.0332668	0.237802	0	1	0	1	0	1
E	49	V	L	0	1	0	1	0	0.500264	0.0493462	0.108068	0	1	0	1
E	55	S	F	0	1	0	1	0.0166389	1	0.0493462	0.253381	0	1	0	1
E	58	V	F	0	1	0	1	0	0.250401	0	0.555563	0	1	3.0303	5.02658e-07
E	61	R	H	0	1	0	1	0.0332668	0.237841	0	1	0	1	0	1
E	68	S	F	0	1	0	1	0.0332668	0.453977	0.0740192	0.690657	0.194553	0.110169	0	1
E	71	P	L	0	1	0	1	0.0332668	0.453983	0.123396	0.0426131	0	1	0	1
E	72	D	G	0	1	0	1	0.0665336	0.0565489	0	0.310028	0	1	0	1
E	73	L	F	1.22	0.10732	0	0.391692	0.216234	0.0275354	0	0.00142345	0.291829	0.164141	0	1
M	2	A	V	0	1	0.193986	0.141734	0.100722	0.169571	0	0.0589686	0	1	0	1
M	2	A	S	0	1	0.29098	0.00224467	0	0.125409	0.0247097	1	0	1	0	1
M	3	D	G	5.128	0.00551246	0.387973	0.0830653	1.44659	6.39182e-10	0.0988631	1.76412e-14	1.27202	0.224328	0	1
M	3	D	Y	0	1	0	1	0.117746	0.0345774	0.0247158	0.284066	0	1	0	1
M	8	I	T	0	1	0	1	0.0503525	0.362969	0.0247158	1	0	1	0	1
M	29	L	F	0	1	0	1	0.0335683	0.237773	0	1	0	1	0	1
M	31	W	C	0	1	0	1	0.0671366	0.0565168	0	0.309278	0	1	0	1
M	40	A	S	0	1	0.29098	0.00986034	0.0503525	1	0	0.187408	0	1	0	1
M	46	L	F	0	1	0	1	0.0335683	0.615904	0	0.555517	0.0978474	0.230536	0	1
M	52	I	T	0	1	0.193986	0.172463	0.117489	0.101384	0	0.0346923	0	1	0	1
M	66	V	L	0	1	0	1	0.0335683	0.237696	0	1	0	1	0	1
M	70	V	I	0	1	0	0.615421	0	0.00100566	0.271806	5.20402e-06	0	0.615699	0	1
M	70	V	F	0	1	0	1	0.0167842	0.0709044	0.172968	0.00247388	0	1	0	1
M	75	W	L	0	1	0	1	0.0671479	0.0564788	0	0.3092	0	1	0	1
M	81	A	S	0	1	0.29098	0.00526158	0	0.0628358	0.0247219	1	0.0978474	0.353927	0	1
M	87	L	F	0	1	0	1	0.100705	0.0134158	0	0.187408	0	1	0	1
M	109	M	I	0	1	0.193986	0.0598792	0.0335683	1	0.0247097	1	0	1	0	1
M	125	H	Y	0	1	0	1	0.0167898	0.125716	0.123579	0.0439758	0.0978474	0.457536	0	1
M	129	L	V	0	1	0	1	0	0.0315117	0.148295	0.0013174	0	1	0	1
M	129	L	M	0	1	0	1	0.067193	0.0563826	0	0.3092	0	1	0	1
M	146	R	H	0	1	0	1	0.0335796	0.180761	0	0.0346635	0.684932	8.70387e-07	0	1
M	155	H	Y	0	1	0	1	0	0.250412	0.0741473	0.0363052	0	1	0	1
M	158	R	C	0	1	0	1	0.0335852	0.237612	0	1	0	1	0	1
M	162	K	N	0	1	0	1	0.0503609	0.115841	0	0.555515	0	1	0	1
M	167	E	Q	0	1	0	1	0.0503609	0.115841	0	0.555515	0	1	0	1
M	175	T	M	0	0.426384	0.484966	4.9398e-06	4.30542	2.23947e-56	0.0989364	2.48974e-42	0.880626	0.000885742	3.52941	0.444939
M	209	D	H	0	1	0.678952	2.99186e-08	0	0.0158027	0	0.103805	0	1	0	1
M	214	S	I	0	1	0	1	0.0503525	1	0	0.187423	0.29383	0.00959459	0	1
ORF6	3	H	Y	0	1	0	1	0.04995	0.363205	0.0246731	1	0	1	0	1
ORF6	5	V	F	0	1	0.094162	0.30291	0.01665	0.625387	0	0.309874	0.194932	0.0371504	0	1
ORF6	8	Q	H	0	1	0.282752	0.000638318	0	0.250384	0	0.555553	0	1	0	1
ORF6	11	I	T	0	1	0	1	0	0.500258	0	1	0.194932	0.00693711	0	1
ORF6	20	R	S	4.878	2.71388e-08	0	1	0.0333	0.68798	0	0.187105	0	1	0	1
ORF6	21	T	I	0	1	0	1	0.0333167	0.237823	0	1	0	1	0	1
ORF6	27	W	L	0	1	0	0.619964	0.183181	0.0111046	0	0.007025	0.194932	0.296043	0	1
ORF6	33	I	T	0	1	0	0.253143	0.0499584	0.000910037	0.0986923	0.175423	0.194932	0.70505	15.4762	1.24426e-23
ORF6	42	K	N	0	1	0	0.626033	0	0.000127774	0.345508	1.72274e-07	0	0.623379	0	1
ORF6	46	E	G	0	1	0	1	0	0.500254	0.0493583	0.108313	0	1	0	1
ORF6	53	D	Y	0	1	0	1	0	0.500256	0	1	0.194932	0.00694049	0	1
ORF6	57	P	L	0	1	0	1	0.0333056	0.237904	0	1	0	1	0	1
ORF6	61	D	Y	0	1	0	1	0.0166667	1	0.0493462	0.253948	0	1	0	1
ORF7a	5	L	F	0	1	0	1	0.0347041	0.232787	0	1	0	1	0	1
ORF7a	8	A	S	0	1	0	1	0.0347041	0.232826	0	1	0	1	0	1
ORF7a	12	L	P	0	1	0	1	0	0.250852	0.0755668	0.0367308	0	1	0	1
ORF7a	13	A	T	0	1	0	1	0.121465	0.00608746	0	0.103733	0	1	0	1
ORF7a	14	T	I	0	1	0	1	0.0520653	0.112354	0	0.555502	0	1	0	1
ORF7a	16	E	D	0	1	0	1	0.0694083	0.203523	0.0251889	1	0	1	0	1
ORF7a	28	T	I	0	1	0	1	0.0867754	0.112919	0.0251762	0.670702	0	1	0	1
ORF7a	36	S	F	0	1	0	1	0	0.250856	0.0755287	0.0367586	0	1	0	1
ORF7a	38	G	V	0	1	0	1	0.0347041	0.612317	0.0251762	1	0	1	0	1
ORF7a	47	H	Y	0	1	0	1	0.0694324	0.0541314	0	0.308773	0	1	0	1
ORF7a	50	A	V	0	1	0	1	0.0520653	0.11227	0	0.555501	0	1	0	1
ORF7a	65	F	L	0	1	0.292683	0.000631427	0	0.250888	0	0.555501	0	1	0	1
ORF7a	68	P	S	0	1	0	1	0.0520924	0.112263	0	0.555501	0	1	0	1
ORF7a	71	V	I	0	1	0	1	0	0.250874	0.0755287	0.0367956	0	1	0	1
ORF7a	74	V	F	0	1	0.585366	3.94313e-07	0	0.0317827	0	0.187657	0	1	0	1
ORF7a	81	S	L	0	1	0	0.00871126	0.104275	9.41803e-10	0.453629	0.781229	3.31061	6.25412e-22	0	1
ORF7a	93	V	F	0	1	0	1	0.0173581	1	0	0.555502	0.194742	0.0209059	0	1
ORF7a	96	L	F	0	1	0	0.615994	0.191005	0.00256269	0.0251826	0.0728612	0	0.616032	0	1
ORF7a	99	P	S	0	1	0	1	0	0.125873	0.075662	0.110528	0.0974659	0.302438	0	1
ORF7a	104	V	F	0	1	0	1	0.0868056	0.112991	0	0.187678	0.097371	0.417219	0	1
ORF7a	108	V	L	0	1	0	1	0.121486	0.00609435	0	0.103731	0	1	0	1
ORF7a	110	I	T	0	1	0	1	0.0173551	1	0.0503905	0.258124	0	1	0	1
ORF7a	112	L	F	0	1	0	1	0.0347041	0.233099	0	1	0	1	0	1
ORF7a	120	T	I	0	1	0	1	0.0347041	0.232826	0	1	0	1	0	1
ORF8	8	G	R	0	1	0.0969932	0.231181	0.03335	0.616187	0	0.555533	0	1	0	1
ORF8	10	I	S	0	1	0	1	0.0833611	0.0276632	0	0.178555	0	1	0	1
ORF8	11	T	A	0	1	0	1	0	0.0314802	0.147929	0.00128884	0	1	0	1
ORF8	11	T	I	0	1	0	1	0.0333444	1	0.0246548	1	0.097371	0.294675	0	1
ORF8	20	C	F	0	1	0	1	0	0.500244	0.0493218	0.108862	0	1	0	1
ORF8	23	Q	H	0	1	0	1	0	0.250368	0.0739645	0.0359272	0	1	0	1
ORF8	24	S	L	0	0.271883	0	3.01059e-12	0	2.64436e-91	6.50888	2.58168e-85	4.08958	0.0015369	0	0.180256
ORF8	30	P	S	0	1	0	1	0.0500167	0.116241	0	0.555535	0	1	0	1
ORF8	37	C	F	0	1	0	1	0	0.250363	0.0493218	0.254803	0.0974659	0.230173	0	1
ORF8	51	A	V	0	1	0	1	0.133378	0.0187787	0.0246548	0.287407	0	1	0	1
ORF8	52	R	T	0	1	0	1	0.050025	0.116211	0	0.555535	0	1	0	1
ORF8	56	P	L	0	1	0	1	0.03335	0.23816	0	1	0	1	0	1
ORF8	62	V	L	0	0.638121	1.84466	0.355041	0.350117	1.91108e-28	2.78668	2.1957e-14	3.41797	6.08843e-06	0	0.408445
ORF8	63	D	G	0	1	0	1	0.0333444	0.238317	0	1	0	1	0	1
ORF8	64	E	D	0	1	0	1	0	0.500238	0.0493218	0.108915	0	1	0	1
ORF8	65	A	S	0	1	0	0.623887	0.150075	0.291772	0.0493218	0.164251	0.292683	0.105572	0	1
ORF8	65	A	V	0	1	0	1	0.083375	0.027719	0	0.178498	0	1	0	1
ORF8	67	S	F	0	1	0.0969932	0.45868	0	0.0157824	0.123365	0.043282	0.0974659	0.456994	0	1
ORF8	69	S	L	0	1	0	1	0	0.0157849	0.172626	0.000424436	0	1	0	1
ORF8	71	I	T	0	1	0	1	0	0.500244	0.0493218	0.108862	0	1	0	1
ORF8	84	L	S	8.642	0.154417	19.7087	2.98215e-06	3.002	3.2E-313	29.5775	1.12994e-223	18.89	8.3598e-05	10.3093	0.310328
ORF8	87	T	I	0	1	0	1	0.0333444	0.238162	0	1	0	1	0	1
ORF8	88	I	V	0	1	0	1	0	0.500245	0.0493097	0.108898	0	1	0	1
ORF8	95	L	F	0	1	0.0970874	0.354566	0	0.0627997	0.0986193	0.0436595	0	1	0	1
ORF8	96	G	S	0	1	0	1	0.0333444	0.238201	0	1	0	1	0	1
ORF8	110	E	G	0	1	0	1	0	0.500244	0.0493218	0.108862	0	1	0	1
ORF8	112	H	Q	0	1	0	1	0	0.500245	0.0493097	0.108898	0	1	0	1
ORF8	114	V	I	0	1	0.193986	0.0376302	0.03335	1	0	0.30958	0	1	0	1
ORF8	120	F	L	0	1	0	1	0.0500918	0.680147	0	0.178456	0.194742	0.0589266	0	1
N	9	Q	H	0	1	0	1	0.0338009	1	0.0492611	0.604825	0	1	0	1
N	11	N	T	0	1	0.192493	0.00726555	0	0.500372	0	1	0	1	0	1
N	12	A	V	0	1	0	1	0.0338009	0.235823	0	1	0	1	0	1
N	13	P	L	2.564	0.658031	10.3113	4.71096e-54	0.0507014	8.18047e-61	0.320197	6.1637e-24	10.1898	3.80511e-51	1.13636	1
N	19	G	V	0	1	0	1	0.0676018	0.0556113	0	0.308581	0	1	0	1
N	20	P	S	0	1	0	1	0.0845023	0.0269886	0	0.176921	0	1	0	1
N	22	D	G	0	1	0.0962464	0.360515	0.236606	0.49222	0	2.2413e-06	1.79641	8.07763e-12	0	1
N	24	T	N	0	1	0	0.40072	0.321163	1.07829e-06	0	0.000824839	0	0.397377	0	1
N	28	Q	E	2.564	4.04614e-05	0	1	0	0.500372	0	1	0	1	0	1
N	32	R	H	0	1	0	1	0.0169005	0.625547	0.0739098	0.110977	0	1	0	1
N	33	S	I	0	1	0.192493	0.0388152	0.0338009	1	0	0.308573	0	1	0	1
N	34	G	W	0	1	0	1	0.0338009	1	0.0492611	0.604857	0	1	0	1
N	34	G	E	0	1	0	1	0.0507014	0.114561	0	0.555501	0	1	0	1
N	35	A	V	0	1	0	1	0.0338123	0.235857	0	0.555501	0	1	0	1
N	36	R	L	0	1	0	1	0.0507014	0.114561	0	0.555501	0	1	0	1
N	41	R	Q	0	1	0	1	0.0338009	0.235823	0	1	0	1	0	1
N	62	E	K	0	1	0	1	0	0.500372	0	1	0.199601	0.00675706	0	1
N	67	P	T	0	1	0	1	0	0.125558	0.0985464	0.0123133	0	1	0	1
N	72	V	I	0	1	0	1	0.0338009	0.235861	0	1	0	1	0	1
N	81	D	Y	0	1	0	1	0.152104	0.00149888	0	0.0342503	0	1	0	1
N	82	D	Y	0	1	0	1	0	0.500362	0	1	0.2002	0.00672105	0	1
N	89	R	I	0	1	0	1	0	0.0629649	0.123213	0.00409836	0	1	0	1
N	103	D	Y	0	1	0.0963391	0.177569	0.676361	5.04799e-09	0	3.49965e-08	0.0998004	0.262512	2.27273	0.0401398
N	119	A	V	0	1	0	0.390773	0.270407	9.47219e-06	0	0.00230278	0	0.636637	0	1
N	119	A	S	0	1	0	1	0.0676018	0.055593	0	0.308589	0	1	0	1
N	122	P	L	0	1	0	0.625094	0.20284	0.00604622	0.0492611	0.162746	0	0.622516	0	1
N	128	D	Y	0	1	0.0962464	0.359723	0.0338181	1	0.0492611	0.670728	0	1	0	1
N	134	A	V	0	1	0	1	0.0169005	1	0.0492611	0.259095	0	1	0	1
N	139	L	F	0	1	0	1	0.0676361	1	0	0.0585972	0.399202	0.00243687	0	1
N	140	N	T	0	1	0	1	0.0338066	0.23582	0	1	0	1	0	1
N	144	D	H	0	1	0	1	0	0.500372	0.0492732	0.111002	0	1	0	1
N	145	H	Y	0	1	0.0962464	0.234702	0.0338066	0.614539	0	0.555501	0	1	0	1
N	146	I	F	0	1	0	1	0	0.500369	0.0492732	0.110983	0	1	0	1
N	151	P	L	0	1	0	1	0.0845166	0.0270212	0	0.176975	0	1	0	1
N	152	A	S	0	1	0	1	0.0338009	0.614541	0.0246366	1	0	1	0	1
N	155	A	V	0	1	0	1	0.0845023	0.11495	0.0246366	0.670701	0	1	0	1
N	156	A	S	0	1	0	0.39077	0.253507	0.000194352	0.0246305	0.0295371	0	0.636522	0	1
N	162	P	L	0	1	0.192493	0.00726675	0	0.500369	0	1	0	1	0	1
N	168	P	Q	0	1	0	1	0.0338123	0.235779	0	1	0	1	0	1
N	171	F	C	0	1	0	1	0.0676133	0.0556284	0	0.308581	0	1	0	1
N	179	G	C	0	1	0	1	0.0169062	0.625554	0.0739463	0.11088	0	1	0	1
N	180	S	I	0	1	0	1	0.0507357	1	0.0492975	1	0.0998004	0.402696	0	1
N	183	S	Y	0	1	0.0962464	0.514733	0	1.25539e-09	0.714814	2.85818e-12	0.0998004	0.512254	0	1
N	185	R	C	0	1	0.0962464	1	0.101403	0.241001	0.271069	0.021067	0	0.393365	0	1
N	185	R	L	0	1	0	1	0.0169005	0.375917	0.0985707	0.0451257	0	1	0	1
N	188	S	L	0	1	0.0962464	0.123915	0.726965	1.02648e-08	0.123183	0.000350573	0	0.0318927	0	1
N	188	S	P	0	1	0.577478	5.90507e-05	0.0338123	0.11069	0.0246366	0.180449	0.0998004	0.576302	0	1
N	190	S	I	0	1	0.384986	0.0982487	0.15213	0.66612	0.14782	0.817714	0.199601	0.689588	0	1
N	190	S	G	0	1	0.0962464	0.299974	0.0507099	0.3612	0	0.308597	0	1	0	1
N	191	R	L	0	1	0.0962464	0.414332	0.0845166	0.114923	0	0.187794	0	1	0	1
N	191	R	C	0	1	0	1	0.0507099	0.3612	0	0.308597	0	1	1.13636	0.028587
N	192	N	K	0	1	0	1	0.0338066	0.23582	0	1	0	1	0	1
N	193	S	I	0	1	0.0963391	0.00045038	2.01217	1.45969e-33	0.0246366	2.41355e-20	0.0998004	0.00068078	0	1
N	194	S	L	0	0.632399	1.54143	0.787692	2.41799	4.80028e-18	0.320355	1.19288e-16	0.699301	0.0380924	0	0.64242
N	195	R	K	0	1	0.384986	0.0149271	0.135227	0.254957	0	0.0115329	0	0.615849	0	1
N	195	R	I	0	1	0.0962464	0.299974	0.0507099	0.3612	0	0.308597	0	1	0	1
N	196	N	I	0	1	0	1	0.0507099	0.114503	0	0.555501	0	1	0	1
N	197	S	L	1.282	1	0.289017	0.000300016	1.53846	0.36197	0.123183	5.82186e-24	6.78643	1.54273e-29	7.95455	0.000267479
N	199	P	L	0	1	0	0.39076	0.270544	9.45749e-06	0	0.0023021	0	0.636563	0	1
N	199	P	S	0	1	0.192493	0.0865684	0.0338181	0.688201	0	0.18781	0.1998	0.0810434	0	1
N	200	G	S	0	1	0	1	0	0.500367	0.0492732	0.111038	0	1	0	1
N	202	S	N	7.692	2.62228e-06	0.578035	0.650025	0.118323	6.34604e-10	0.886918	6.72484e-05	0.698603	0.351821	0	1
N	203	R	K	10.256	0.167306	7.64023	1.11208e-17	26.6961	1.19269e-206	3.27667	6.97566e-207	14.6853	0.141128	52.2727	7.84051e-15
N	203	R	M	0	1	0	1	0.0169607	1	0.0492732	0.260009	0	1	0	1
N	204	G	R	10.256	0.167384	7.64023	1.51682e-17	26.6361	1.01189e-206	3.25203	1.09085e-206	14.6707	0.153084	51.1364	3.98229e-14
N	205	T	I	0	1	0.674374	0.0300354	0.270544	0.738955	0.221729	0.376188	0.4004	0.534792	0	1
N	207	P	L	0	1	0	1	0.0676247	0.0556091	0	0.308573	0	1	0	1
N	208	A	G	0	1	0.0963391	0.0425645	0.0169033	8.90648e-18	1.55211	8.73505e-27	0.0998004	0.0416901	0	1
N	209	R	T	0	1	0	0.625037	0.20284	0.00605482	0.0492732	0.162746	0	0.622469	0	1
N	209	R	I	0	1	0	1	0.0507099	0.114559	0	0.555501	0	1	0	1
N	210	M	T	0	1	0	1	0.0338066	0.235937	0	1	0	1	0	1
N	213	N	Y	0	1	0	1	0	0.500365	0.0492854	0.110965	0	1	0	1
N	215	G	S	0	1	0	1	0	0.500358	0.0492854	0.111056	0	1	0	1
N	217	A	V	0	1	0	1	0.0338009	0.235861	0	1	0	1	0	1
N	228	N	Y	0	1	0	1	0	0.250554	0	0.555501	0.299401	0.000554812	0	1
N	229	Q	H	0	1	0	1	0.0338009	0.614513	0.0246305	1	0	1	0	1
N	232	S	T	0	1	0	1	0	0.500367	0.0492611	0.111056	0	1	0	1
N	234	M	I	0	1	0.0962464	0.299974	0.0507014	0.361275	0	0.308573	0	1	0	1
N	235	S	F	0	1	0	1	0	0.0629589	0.123153	0.0041051	0	1	0	1
N	238	G	C	0	1	0	1	0.101403	0.331186	0.0492732	0.72677	0	1	1.14943	0.0624942
N	243	G	C	0	1	0	1	0.0169005	1	0	0.555501	0.1998	0.0191277	0	1
N	245	T	A	0	1	0	1	0	0.0629646	0.123153	0.00410173	0	1	0	1
N	246	V	I	0	1	0	1	0.0676133	0.0555737	0	0.308581	0	1	0	1
N	247	T	I	0	1	0.0962464	0.359674	0.0507014	0.67902	0.0246366	1	0	1	0	1
N	255	S	F	0	1	0	1	0	0.0629562	0	0.176894	0.500501	3.67936e-06	0	1
N	271	T	I	0	1	0	1	0	0.250527	0.0246305	1	0.20141	0.0188558	0	1
N	289	Q	H	0	1	0.0962464	0.300188	0.0507014	0.36164	0	0.308492	0	1	0	1
N	292	I	T	0	1	0	0.113174	0.152104	0.00984321	0.0985222	0.00584871	0.302115	0.754631	20.6897	7.30961e-31
N	300	H	Y	0	1	0	1	0.0676133	0.0557932	0	0.308484	0	1	0	1
N	322	M	I	0	1	0.192493	0.0611484	0	0.0629363	0.0738916	0.34155	0	1	0	1
N	326	P	L	0	1	0	1	0.0169005	1	0.0492611	0.259533	0	1	0	1
N	327	S	L	0	1	0	0.619449	0.118303	0.785583	0.14782	0.379893	0	0.617841	0	1
N	328	G	V	0	1	0	1	0.0338009	0.23621	0	0.55541	0	1	0	1
N	331	L	F	0	1	0	1	0.0338009	0.236171	0	0.555428	0	1	0	1
N	334	T	I	0	1	0	1	0.0338009	1	0.0492611	1	0.100806	0.346316	0	1
N	339	L	F	0	1	0	1	0.0338009	0.236404	0	0.555318	0	1	0	1
N	340	D	N	0	1	0	1	0.0507014	0.679218	0.0492611	1	0	1	0	1
N	344	P	S	0	1	1.2512	1.52205e-13	0	0.000130259	0	0.00743148	0.0999001	1	0	1
N	350	V	F	0	1	0	1	0.0338009	0.235861	0	1	0	1	0	1
N	359	A	S	0	1	0	1	0.0507014	0.114532	0	0.555501	0	1	0	1
N	362	T	I	0	1	0	1	0.0169033	0.375935	0.0985222	0.0451932	0	1	0	1
N	366	T	I	0	1	0	1	0	0.250622	0.0492975	0.25968	0.0998004	0.227428	0	1
N	373	K	N	0	1	0.0966184	0.359283	0.0508992	0.678661	0.0246609	0.670538	0	1	0	1
N	377	D	Y	0	1	0	1	0.050882	1	0.098595	0.232015	0	1	0	1
N	378	E	K	0	1	0	1	0.0678426	0.05526	0	0.30846	0	1	0	1
N	383	P	S	1.282	1	0	1	0	0.0158938	0	0.103679	0.698603	2.52882e-08	0	1
N	384	Q	H	0	1	0	1	0.0508475	0.114025	0	0.555501	0	1	0	1
N	389	Q	H	0	1	0	1	0.0847314	0.0268011	0	0.176705	0	1	0	1
N	390	Q	E	0	1	0	1	0	0.0630238	0.123153	0.00413387	0	1	0	1
N	391	T	I	0	1	0	1	0	0.500424	0.0492611	0.111404	0	1	0	1
N	393	T	I	0	1	0.288739	0.797892	0.016952	1.82921e-13	1.10837	9.05961e-17	0.0998004	0.124394	0	1
N	396	P	S	0	1	0	1	0.0508647	0.113993	0	0.555501	0	1	0	1
N	397	A	S	0	1	0	1	0.0169549	1	0.0492611	0.259899	0	1	0	1
N	401	D	Y	0	1	0	1	0.0508992	0.113902	0	0.555502	0	1	0	1
N	402	D	Y	0	1	0	1	0.0169693	0.376055	0.0739098	0.341755	0.0998004	0.349619	0	1
N	417	T	I	0	1	0	1	0.0507271	0.361087	0	0.308565	0.0998004	0.29065	0	1
N	418	Q	H	0	1	0	1	0.0338181	0.235738	0	0.555519	0	1	0	1
ORF10	4	I	L	0	1	0	1	0	0.0317638	0.148258	0.00134095	0	1	0	1
ORF10	10	P	S	0	1	0	0.614945	0.170068	0.00493592	0.0247097	0.113976	0	0.615378	0	1
ORF10	14	Y	C	0	1	0	1	0.102023	0.0126484	0	0.187611	0	1	0	1
ORF10	17	L	P	0	1	0	1	0.0510117	0.11251	0	0.555504	0	1	0	1
ORF10	23	S	F	0	1	0	1	0.136008	0.0576713	0.0247097	0.180609	0.0971817	0.586398	0	1
ORF10	24	R	C	0	1	0	1	0.034002	1	0	0.308895	0.194363	0.0381152	0	1
ORF10	24	R	L	0	1	0	1	0.034002	0.612555	0.0247097	1	0	1	0	1
ORF10	28	A	V	0	1	0	1	0.0510204	0.358605	0.0247097	1	0	1	0	1
ORF10	30	V	L	0	1	0	1	0.0340194	0.232994	0	1	0	1	0	1
ORF10	37	L	F	0	1	0.287081	0.00236014	0	0.125831	0	0.30887	0.0971817	0.297585	0	1
aProtein sequence based on the reference SARS-CoV-2_Wuhan-Hu-1 sequence (GenBank accession number MN908947).
bFisher's exact P values were calculated to evaluate significant difference in the numbers of mutations in the area compared to the other areas.
