# Supplementary material for: SARS-CoV-2 genomic variations associated with mortality rate of COVID-19
Source: J Hum Genet. 2020 Jul 22;65(12):1075–82. doi: 10.1038/s10038-020-0808-9 (PMC7375454; doi:10.1038/s10038-020-0808-9)
Supplement: Supplementary file 4 — Supplementary Table 3 [file 10038_2020_808_MOESM4_ESM.xlsx]

## Sheet: S3
Supplementary Table 3. Predicted epitopes strongly binding to HLA molecules around ORF1ab P4715L and S D614G mutations
Protein	Position in protein	Peptide length	Wild-type epitope			Mutated epitope			HLA
			Sequence	IC50 (nM)	Rank%	Sequence	IC50 (nM)	Rank%
ORF1ab	4713-4721	9	FPPTSFGPL	44	0.25	FPLTSFGPL	11	0.05	HLA-B*07:02
ORF1ab	4713-4722	10	FPPTSFGPLV	41	0.15	FPLTSFGPLV	12	0.05	HLA-B*54:01
ORF1ab	4715-4724	10	PTSFGPLVRK	45	0.3	LTSFGPLVRK	23	0.15	HLA-A*11:01
S	606-615	10	NQVAVLYQDV	14	0.25	NQVAVLYQGV	10	0.15	HLA-A*02:06
S	612-620	9	YQDVNCTEV	8	0.12	YQGVNCTEV	23	0.5	HLA-A*02:06
